# Supplementary material for: PRMT5 inhibition has a potent anti-tumor activity against adenoid cystic carcinoma of salivary glands
Source: J Exp Clin Cancer Res. 2025 Jan 11;44:11. doi: 10.1186/s13046-024-03270-x (PMC11724466; doi:10.1186/s13046-024-03270-x)
Supplement: Supplementary file 8 — Supplementary Table 1: List of genes included in the ACC related gene signature [file 13046_2024_3270_MOESM8_ESM.xlsx]

## Sheet: Sheet1
	Gene	Description	PMID
	ART3	ADP-ribosyltransferase / regulates cell proliferation and invasion	33841642, 36900183
	AURKA	Serine/threonine-protein kinase/ MYB target / overexpressed in ACC	26829750
	AXL	Receptor tyrosine kinase / oncogene / overexpressed in ACC	33172898
	BCL2	Negative regulator of apoptosis	15792122
	EN1	Transcription factor overexpressed in ACC	29484115, 21800291
	FNDC1	Activator of G protein signal / promotes angiogenesis	37152992, 33841642, 34337202
	FOXM1	Proliferation-associated transcription factor / overexpressed in ACC	35012286
	GABRP	Regulator of tumor microenvironment	36900183, 33841642, 29484115
	IGF2	Regulates expression of MYB-NFIB / overexpressed in ACC	28954282, 31426421
	IGFBP2	Promotes EMT and metastasis in ACC	29885520, 33172898
	ITGA9	Alpha integrin / overexpressed in ACC	33841642
	ITGB1	Integrin beta subunit / positively regulated by MYB / overexpressed in ACC	34337202
	KIT	Receptor tyrosine kinase / oncogene / frequently overexpressed in ACC	10530560, 12738950, 12118104
	MYB	Transcription factor/ frequent aberrant fusions / overexpressed in ACC	19841262, 26631070
	MYBL1	Transcription factor/ frequent aberrant fusions / overexpressed in ACC	26631609, 26631070
	MYC	Transcription factor / Oncogene / overexpressed in ACC	33172898
	NOTCH1	Active mutation in 20-25% of ACC. Overexpressed in a subset of ACCs	35931701
	NOTCH3	A transmembrane receptor / frequently overexpresed in R/M ACC	33172898, 36450256
	POLD1	Validated PRMT5 downstream target (SRSF1); DNA replication/repair	22761421
	POU3F2	Transcription factor overexpressed in ACC	26631070
	RUNX1	Transcription factor overexpressed in ACC	32609408
	SOX4	Transcription factor overexpressed in ACC	12368205, 29484115
	SOX8	Transcription factor overexpressed in ACC	29484115, 33172898, 36900183
	VCAN	ECM component overexpressed ACC	25587024
	R/M - recurrent/metastatic
