# Supplementary material for: PRMT5 inhibition has a potent anti-tumor activity against adenoid cystic carcinoma of salivary glands
Source: J Exp Clin Cancer Res. 2025 Jan 11;44:11. doi: 10.1186/s13046-024-03270-x (PMC11724466; doi:10.1186/s13046-024-03270-x)
Supplement: Supplementary file 9 — Supplementary Table 2: Demographic and clinical characteristics of patients with primary ACC used in this study [file 13046_2024_3270_MOESM9_ESM.xlsx]

## Sheet: Sheet1
University of Chicago dataset
Patient ID	Lab ID	Description	Age	Gender	Tumor site	Growth pattern	Salivary gland origin	High grade transformation	NOTCH1 mutation	MYB/MYBL1 fusion	Normal control
P1	ACC-1	ACC	58	M	Palate	Cribriform	Minor	No	mut	+	Matched normal tissue is available for ACC cases 1-16 (n=16)
P2	ACC-2	ACC	55	M	Palate	Tubular	Minor	No	wt	-
P3	ACC-3	ACC	52	F	Tongue base	Tubular	Minor	No	mut	-
P4	ACC-4	ACC	29	M	Buccal mucosa	Cribriform	Minor	No	wt	+
P5	ACC-5	ACC	72	M	Maxilla	Cribriform	Minor	No	mut	+
P6	ACC-6	ACC	60	F	Parotid gland	Tubular	Major	No	wt	+
P7	ACC-7	ACC	51	M	Mandible	Cribriform	Minor	No	wt	+
P8	ACC-8	ACC	29	M	Buccal mucosa	Cribriform	Minor	No	wt	-
P9	ACC-9	ACC	45	F	Mandible	Cribriform	Minor	No	wt	-
P10	ACC-10	ACC	69	F	Maxillary sinus	Solid	Minor	Yes	mut	-
P11	ACC-11	ACC	55	M	Sublingual gland	Cribriform	Major	No	un	-
P12	ACC-12	ACC	59	M	Palate	Cribriform	Minor	No	un	+
P13	ACC-13	ACC	59	F	Palate	Tubular	Minor	No	wt	-
P14	ACC-14	ACC	46	F	Palate	Tubular	Minor	No	un	-
P15	ACC-15	ACC	68	F	Palate	Solid	Minor	No	wt	-
P16	ACC-16	ACC	61	F	Palate	Cribriform	Minor	No	wt	+
P17	ACC-17	ACC	70	F	Palate	Cribriform	Minor	No	wt	+
P18	ACC-18	ACC	43	F	Palate	Cribriform	Minor	No	wt	-
P19	ACC-19	ACC	59	F	Palate	Cribriform	Minor	No	un	+
P20	ACC-20	ACC	75	M	Palate	Cribriform	Minor	No	un	-
P21	ACC-21	ACC	58	F	Palate	Tubular	Minor	No	un	-
P22	ACC-22	ACC	61	F	Palate	Tubular	Minor	No	un	+
P23	ACC-23	ACC	42	F	Palate	Cribriform	Minor	No	wt	-
P24	ACC-24	ACC	62	M	Palate	Tubular	Minor	No	un	-
P25	ACC-25	ACC	50	M	Palate	Cribriform	Minor	No	un	+
P26	ACC-26	ACC	91	F	Palate	Solid	Minor	No	wt	+
P27	ACC-27	ACC	63	F	Palate	Cribriform	Minor	No	wt	-
P28	ACC-28	ACC	56	F	Palate	Cribriform	Minor	No	wt	-
P29	ACC-29	ACC	51	M	Palate	Cribriform	Minor	No	wt	-
P30	ACC-30	ACC	27	F	Palate	Tubular	Minor	No	wt	-
P31	ACC-31	ACC	38	F	Palate	Cribriform	Minor	No	wt	-
P32	ACC-32	ACC	70	F	Palate	Cribriform	Minor	No	un	-
P33	ACC-33	ACC	61	F	Palate	Tubular	Minor	No	un	-
P34	ACC-34	ACC	59	F	Palate	Cribriform	Minor	No	un	+
P35	ACC-35	ACC	70	F	Palate	Tubular	Minor	No	wt	-
P36	ACC-36	ACC	38	M	Palate	Cribriform	Minor	No	un	-
P37	ACC-37	ACC	79	F	Parotid gland	Tubular	Major	No	wt	+
P38	ACC-38	ACC	68	M	Submandibular gland	Cribriform	Major	No	wt	+
P39	ACC-39	ACC	75	M	Submandibular gland	Tubular	Major	No	wt	-
P40	ACC-40	ACC	70	F	Parotid gland	Tubular	Major	No	wt	+
P41	ACC-41	ACC	61	F	BOT (minor)	Cribriform	Minor	No	wt	+
P42	ACC-42	ACC	56	F	Sublingual gland	Solid	Major	No	wt	+
P43	ACC-43	ACC	69	M	Upper lip	Solid	Minor	No	wt	+
P44	ACC-44	ACC	40	M	Submandibular gland	Cribriform	Major	No	wt	+
P45	ACC-45	ACC	68	M	Submandibular gland	Cribriform	Major	No	wt	-
P46	ACC-46	ACC	63	F	Sublingual gland	Tubular	Major	No	wt	+
P47	1A-ACC	ACC	26	M	Palate	Cribriform	Minor	No	wt	+
P48	2A-ACC	ACC	35	M	Palate	Tubular	Minor	No	wt	-
P49	3A-ACC	ACC	41	F	Parotid gland	Cribriform	Major	No	wt	+
P50	4A-ACC	ACC	61	F	Parotid gland	Tubular	Major	No	mut	+
P51	5A-ACC	ACC	61	F	Submandibular gland	Cribriform	Major	No	wt	-
P52	6A-ACC	ACC	80	M	Parotid gland	Cribriform	Major	No	wt	-
P53	7A-ACC	ACC	80	M	Parotid gland	Solid	Major	No	wt	+
P54	8A-ACC	ACC	81	F	Sublingual gland	Cribriform	Major	No	wt	+
P55	9A-ACC	ACC	75	F	Palate	Cribriform	Minor	No	wt	+
P56	10A-ACC	ACC	68	F	Submandibular gland	Cribriform	Major	Yes	mut	+
P57	11A-ACC	ACC	55	M	Palate	Cribriform	Minor	No	un	-
P58	12A-ACC	ACC	71	F	Submandibular gland	Tubular	Major	No	mut	+
P59	13A-ACC	ACC	26	M	Parotid gland	Cribriform	Major	No	wt	+
P60	14A-ACC	ACC	62	F	Submandibular gland	Tubular	Major	No	wt	-
P61	15A-ACC	ACC	64	M	Parotid gland	Cribriform	Major	No	wt	-
P62	16A-ACC	ACC	62	M	Parotid gland	Cribriform	Major	No	wt	+
GSE597701
Patient ID	Description	Age	Gender	Tumor site	Tumor stage/grade	MYB/MYBL1 fusion	Normal control
GSM1443185	ACC	N/A	NA	NA	NA	+	Matched normal tissue is available for each ACC cases (n=12)
GSM1443186	ACC	N/A	NA	NA	NA	+
GSM1443189	ACC	N/A	NA	NA	NA	-
GSM1443192	ACC	N/A	NA	NA	NA	-
GSM1443194	ACC	N/A	NA	NA	NA	-
GSM1443196	ACC	N/A	NA	NA	NA	+
GSM1443198	ACC	N/A	NA	NA	NA	-
GSM1443200	ACC	N/A	NA	NA	NA	+
GSM1443203	ACC	N/A	NA	NA	NA	+
GSM1443205	ACC	N/A	NA	NA	NA	+
GSM1443207	ACC	N/A	NA	NA	NA	+
GSM1443209	ACC	N/A	NA	NA	NA	+
GSE88804
Patient ID	Description	Age	Gender	Tumor site	Tumor stage/grade	MYB/MYBL1 fusion	Normal control
1	ACC	29	M	Parotid gland	I	+	Seven (n=7) normal salivary gland tissues
3	ACC	77	M	Nasal mucosa	II	+
4	ACC	47	F	Submandibular gland	II	+
5	ACC	82	F	Submandibular gland	I	+
6	ACC	77	F	Submandibular gland	III	+
7	ACC	43	F	Buccal mucosa	I	+
8	ACC	74	F	Nasal mucosa	I	+
9	ACC	45	F	Auditory meatus	I	+
10	ACC	72	F	Parotid gland	III	+
11	ACC	83	F	Submandibular gland	III	+
12	ACC	48	M	Parotid gland	III	+
13	ACC	38	M	Parotid gland	II	+
14	ACC	34	F	Maxilla	I	+
										I	+
										II	+
										II	+
										II	–
										I	–
										III	–
										I	–
										I	–
										I	–
										III	–
										III	–
										III	–
										II	–
										I	–
										II	–
