# Supplementary material for: PRMT5 inhibition has a potent anti-tumor activity against adenoid cystic carcinoma of salivary glands
Source: J Exp Clin Cancer Res. 2025 Jan 11;44:11. doi: 10.1186/s13046-024-03270-x (PMC11724466; doi:10.1186/s13046-024-03270-x)
Supplement: Supplementary file 10 — Supplementary Table 3: Significantly differentially expressed genes between ACC tumors and normal samples. Genes with LFC ≥ 1.5 and ≤ -1.5 were included. Genes labeled in green (top of the list) and orange (bottom of the list) are highlighted on the Volcano plot [file 13046_2024_3270_MOESM10_ESM.xlsx]

## Sheet: GSEA_MSigDB_Hallmark_and_KEGG_d
Term	NES	NOM p-val	FDR q-val	FWER p-val
KEGG_2021_Human__Intestinal immune network for IgA production	-1.69923	0.044363	0.046583	0.435244
KEGG_2021_Human__NF-kappa B signaling pathway	-1.67784	0.0267236	0.0408121	0.470947
KEGG_2021_Human__B cell receptor signaling pathway	-1.6591	0.0243031	0.0410641	0.49605
KEGG_2021_Human__Th17 cell differentiation	-1.65603	0.0349541	0.0162914	0.50015
KEGG_2021_Human__Toll-like receptor signaling pathway	-1.63487	0.00541712	0.0253437	0.531353
KEGG_2021_Human__Natural killer cell mediated cytotoxicity	-1.63134	0.03026	0.0285484	0.537354
KEGG_2021_Human__Primary immunodeficiency	-1.61025	0.00896816	0.0349166	0.562656
MSigDB_Hallmark_2020__TNF-alpha Signaling via NF-kB	-1.59004	0.00891314	0.0482495	0.586959
KEGG_2021_Human__Th1 and Th2 cell differentiation	-1.57048	0.00508714	0.0249273	0.609961
MSigDB_Hallmark_2020__Interferon Gamma Response	-1.44646	0.0121174	0.0423339	0.716472
MSigDB_Hallmark_2020__IL-6/JAK/STAT3 Signaling	-1.41243	0.0118154	0.0406905	0.737074
KEGG_2021_Human__T cell receptor signaling pathway	-1.37808	0.0129528	0.0427858	0.756376
MSigDB_Hallmark_2020__IL-2/STAT5 Signaling	-1.25113	0.0177086	0.0445176	0.817182
KEGG_2021_Human__Chemokine signaling pathway	-1.23758	0.0227662	0.0458721	0.825183
KEGG_2021_Human__NOD-like receptor signaling pathway	-1.22513	0.0218297	0.0483321	0.830283
KEGG_2021_Human__Phosphatidylinositol signaling system	-1.19366	0.0295982	0.0447732	0.844284
MSigDB_Hallmark_2020__Apoptosis	-1.17816	0.0289049	0.0408394	0.849485
KEGG_2021_Human__Leukocyte transendothelial migration	-1.17378	0.0280208	0.0459319	0.851985
KEGG_2021_Human__GnRH secretion	-1.15083	0.0279308	0.0455694	0.862086
KEGG_2021_Human__C-type lectin receptor signaling pathway	-1.14227	0.0300429	0.0416025	0.865387
KEGG_2021_Human__PD-L1 expression and PD-1 checkpoint pathway in cancer	-1.13908	0.037677	0.042272	0.866287
KEGG_2021_Human__Aldosterone-regulated sodium reabsorption	-1.13088	0.0313895	0.0410628	0.869187
KEGG_2021_Human__Gastric acid secretion	-1.12256	0.0363823	0.045204	0.872287
MSigDB_Hallmark_2020__Interferon Alpha Response	-1.12073	0.0328019	0.0497843	0.872687
KEGG_2021_Human__Antigen processing and presentation	-1.12024	0.0392174	0.0448996	0.872787
KEGG_2021_Human__Epstein-Barr virus infection	-1.09894	0.0374487	0.049438	0.881688
KEGG_2021_Human__Lipid and atherosclerosis	-1.09378	0.0344558	0.0466639	0.883688
KEGG_2021_Human__Toxoplasmosis	-1.09295	0.0332915	0.0421827	0.883788
KEGG_2021_Human__Inositol phosphate metabolism	-1.0861	0.0412675	0.0424796	0.886289
KEGG_2021_Human__Human T-cell leukemia virus 1 infection	-1.08084	0.0368777	0.0438005	0.888289
KEGG_2021_Human__Fc epsilon RI signaling pathway	-1.07553	0.0386962	0.0464366	0.890189
KEGG_2021_Human__Complement and coagulation cascades	-1.07284	0.381426	1	0.890789
KEGG_2021_Human__Malaria	-1.06326	0.38579	1	0.894889
KEGG_2021_Human__VEGF signaling pathway	-1.06016	0.399464	1	0.89579
KEGG_2021_Human__JAK-STAT signaling pathway	-1.0571	0.388754	1	0.89659
KEGG_2021_Human__Aldosterone synthesis and secretion	-1.05212	0.402588	1	0.89859
KEGG_2021_Human__Pertussis	-1.03896	0.417663	1	0.90419
KEGG_2021_Human__GnRH signaling pathway	-1.03754	0.40918	1	0.90449
KEGG_2021_Human__Hepatitis B	-1.02515	0.449719	1	0.908791
KEGG_2021_Human__Apoptosis	-1.02105	0.446843	1	0.910091
KEGG_2021_Human__Endocrine and other factor-regulated calcium reabsorption	-1.01973	0.447911	1	0.910991
MSigDB_Hallmark_2020__Complement	-1.01795	0.431554	1	0.912091
KEGG_2021_Human__Prolactin signaling pathway	-1.00626	0.485369	1	0.914891
KEGG_2021_Human__Measles	-0.998419	0.473817	1	0.917192
MSigDB_Hallmark_2020__Allograft Rejection	-0.99745	0.450855	1	0.917492
KEGG_2021_Human__Parathyroid hormone synthesis, secretion and action	-0.996757	0.467399	1	0.917692
KEGG_2021_Human__Phospholipase D signaling pathway	-0.99487	0.516242	1	0.918192
KEGG_2021_Human__Cortisol synthesis and secretion	-0.991693	0.464828	1	0.918792
KEGG_2021_Human__Growth hormone synthesis, secretion and action	-0.972911	0.491429	1	0.924292
KEGG_2021_Human__Human cytomegalovirus infection	-0.970958	0.496023	1	0.924992
KEGG_2021_Human__Salivary secretion	-0.9698	0.510067	1	0.925293
KEGG_2021_Human__Graft-versus-host disease	-0.96403	0.496929	1	0.927393
KEGG_2021_Human__Platelet activation	-0.96058	0.505885	1	0.928093
KEGG_2021_Human__Regulation of lipolysis in adipocytes	-0.957996	0.516801	1	0.928493
KEGG_2021_Human__Histidine metabolism	-0.949556	0.521998	1	0.930993
KEGG_2021_Human__Tuberculosis	-0.939847	0.544639	1	0.934793
KEGG_2021_Human__Relaxin signaling pathway	-0.931453	0.541206	1	0.937194
KEGG_2021_Human__Pancreatic secretion	-0.931377	0.53119	1	0.937194
KEGG_2021_Human__Human immunodeficiency virus 1 infection	-0.930819	0.546105	1	0.937194
KEGG_2021_Human__Chagas disease	-0.922508	0.54723	1	0.940394
KEGG_2021_Human__Type I diabetes mellitus	-0.914224	0.569607	1	0.942994
KEGG_2021_Human__Adipocytokine signaling pathway	-0.909533	0.602584	1	0.944594
MSigDB_Hallmark_2020__KRAS Signaling Up	-0.891247	0.617542	1	0.949095
KEGG_2021_Human__RIG-I-like receptor signaling pathway	-0.889143	0.606029	1	0.949895
MSigDB_Hallmark_2020__Coagulation	-0.888276	0.577894	1	0.949995
MSigDB_Hallmark_2020__Hypoxia	-0.879773	0.605482	1	0.952095
KEGG_2021_Human__Insulin signaling pathway	-0.876137	0.599831	1	0.952795
KEGG_2021_Human__Mucin type O-glycan biosynthesis	-0.869427	0.643005	1	0.955196
KEGG_2021_Human__Kaposi sarcoma-associated herpesvirus infection	-0.863425	0.632086	1	0.956596
KEGG_2021_Human__IL-17 signaling pathway	-0.860263	0.653718	1	0.957996
KEGG_2021_Human__Viral protein interaction with cytokine and cytokine receptor	-0.857129	0.619365	1	0.959096
KEGG_2021_Human__Acute myeloid leukemia	-0.852829	0.701077	1	0.960096
MSigDB_Hallmark_2020__Androgen Response	-0.850369	0.684951	1	0.960396
KEGG_2021_Human__Protein digestion and absorption	-0.847389	0.61939	1	0.960996
MSigDB_Hallmark_2020__Inflammatory Response	-0.845517	0.633134	1	0.961596
KEGG_2021_Human__Apelin signaling pathway	-0.844819	0.677594	1	0.961596
KEGG_2021_Human__Fc gamma R-mediated phagocytosis	-0.843197	0.645875	1	0.961696
KEGG_2021_Human__Bile secretion	-0.839674	0.661783	1	0.962496
KEGG_2021_Human__Prostate cancer	-0.831921	0.661169	1	0.964696
KEGG_2021_Human__Regulation of actin cytoskeleton	-0.827227	0.647742	1	0.965397
MSigDB_Hallmark_2020__UV Response Dn	-0.826234	0.669542	1	0.965397
KEGG_2021_Human__Ovarian steroidogenesis	-0.820413	0.648056	1	0.966997
KEGG_2021_Human__Choline metabolism in cancer	-0.820076	0.679338	1	0.967097
KEGG_2021_Human__Various types of N-glycan biosynthesis	-0.818657	0.75183	1	0.967497
KEGG_2021_Human__cGMP-PKG signaling pathway	-0.812204	0.717728	1	0.969197
KEGG_2021_Human__Long-term potentiation	-0.808593	0.701289	1	0.969997
KEGG_2021_Human__Insulin resistance	-0.808199	0.713482	1	0.969997
KEGG_2021_Human__Vascular smooth muscle contraction	-0.807761	0.730179	1	0.970097
KEGG_2021_Human__Sphingolipid signaling pathway	-0.807731	0.675262	1	0.970097
KEGG_2021_Human__Fat digestion and absorption	-0.802947	0.672932	1	0.970797
KEGG_2021_Human__Thyroid hormone synthesis	-0.801367	0.751348	1	0.970797
KEGG_2021_Human__Amoebiasis	-0.798686	0.738282	1	0.971197
KEGG_2021_Human__Estrogen signaling pathway	-0.795076	0.72725	1	0.971997
KEGG_2021_Human__Cholesterol metabolism	-0.792038	0.752442	1	0.972697
KEGG_2021_Human__Long-term depression	-0.791857	0.770875	1	0.972697
KEGG_2021_Human__Pathogenic Escherichia coli infection	-0.789112	0.689093	1	0.973097
KEGG_2021_Human__Cell adhesion molecules	-0.787287	0.744425	1	0.973297
KEGG_2021_Human__beta-Alanine metabolism	-0.784602	0.761394	1	0.973897
KEGG_2021_Human__Insulin secretion	-0.778067	0.769507	1	0.975798
MSigDB_Hallmark_2020__p53 Pathway	-0.774749	0.795161	1	0.976398
KEGG_2021_Human__Amphetamine addiction	-0.771688	0.723264	1	0.977098
KEGG_2021_Human__Rap1 signaling pathway	-0.7702	0.727301	1	0.977098
KEGG_2021_Human__Inflammatory mediator regulation of TRP channels	-0.76238	0.803555	1	0.978198
KEGG_2021_Human__Legionellosis	-0.760351	0.782599	1	0.978898
KEGG_2021_Human__ECM-receptor interaction	-0.743526	0.730912	1	0.980898
KEGG_2021_Human__Morphine addiction	-0.738974	0.814344	1	0.981998
KEGG_2021_Human__Hepatitis C	-0.738759	0.826514	1	0.981998
MSigDB_Hallmark_2020__PI3K/AKT/mTOR Signaling	-0.727067	0.810368	1	0.983198
MSigDB_Hallmark_2020__Estrogen Response Early	-0.715361	0.828537	1	0.985799
KEGG_2021_Human__Renal cell carcinoma	-0.70644	0.834051	1	0.986799
KEGG_2021_Human__Thyroid hormone signaling pathway	-0.70476	0.789903	1	0.986999
KEGG_2021_Human__FoxO signaling pathway	-0.698858	0.823706	1	0.988099
KEGG_2021_Human__Cocaine addiction	-0.69868	0.797282	1	0.988199
KEGG_2021_Human__Circadian entrainment	-0.697434	0.893077	1	0.988299
KEGG_2021_Human__Longevity regulating pathway	-0.696427	0.825839	1	0.988599
KEGG_2021_Human__ErbB signaling pathway	-0.696219	0.858355	1	0.988599
MSigDB_Hallmark_2020__TGF-beta Signaling	-0.696205	0.769765	1	0.988599
KEGG_2021_Human__Cholinergic synapse	-0.695567	0.892185	1	0.988699
KEGG_2021_Human__Renin secretion	-0.690914	0.884558	1	0.989099
KEGG_2021_Human__Autophagy	-0.682188	0.845639	1	0.990399
KEGG_2021_Human__Neurotrophin signaling pathway	-0.67836	0.848754	1	0.990499
KEGG_2021_Human__Glutamatergic synapse	-0.677211	0.889459	1	0.990499
KEGG_2021_Human__N-Glycan biosynthesis	-0.670091	0.935828	1	0.991399
KEGG_2021_Human__Staphylococcus aureus infection	-0.669755	0.819057	1	0.991399
KEGG_2021_Human__Protein processing in endoplasmic reticulum	-0.666486	0.821977	1	0.991599
KEGG_2021_Human__Cytokine-cytokine receptor interaction	-0.660853	0.829606	1	0.992099
KEGG_2021_Human__cAMP signaling pathway	-0.654912	0.876356	1	0.992699
KEGG_2021_Human__MAPK signaling pathway	-0.654519	0.901854	1	0.992699
KEGG_2021_Human__Mineral absorption	-0.651276	0.9	1	0.992899
KEGG_2021_Human__Rheumatoid arthritis	-0.648533	0.895696	1	0.992999
KEGG_2021_Human__Glycerolipid metabolism	-0.647288	0.939301	1	0.992999
KEGG_2021_Human__Circadian rhythm	-0.64643	0.899326	1	0.992999
KEGG_2021_Human__Fluid shear stress and atherosclerosis	-0.642065	0.885126	1	0.993499
MSigDB_Hallmark_2020__UV Response Up	-0.631168	0.926889	1	0.993799
KEGG_2021_Human__Salmonella infection	-0.630956	0.909023	1	0.993799
KEGG_2021_Human__Type II diabetes mellitus	-0.627035	0.911998	1	0.993899
KEGG_2021_Human__Shigellosis	-0.626228	0.902155	1	0.993899
KEGG_2021_Human__Endocytosis	-0.623107	0.892235	1	0.994199
KEGG_2021_Human__Colorectal cancer	-0.622429	0.892096	1	0.994299
KEGG_2021_Human__Phagosome	-0.620465	0.94072	1	0.994499
KEGG_2021_Human__Cellular senescence	-0.619741	0.918447	1	0.994599
KEGG_2021_Human__ABC transporters	-0.599243	0.962232	1	0.9959
MSigDB_Hallmark_2020__Estrogen Response Late	-0.59805	0.943103	1	0.9961
KEGG_2021_Human__Dilated cardiomyopathy	-0.594814	0.927075	1	0.9962
KEGG_2021_Human__Cytosolic DNA-sensing pathway	-0.588842	0.941897	1	0.9963
KEGG_2021_Human__Gap junction	-0.587747	0.952322	1	0.9963
KEGG_2021_Human__Adrenergic signaling in cardiomyocytes	-0.58346	0.941221	1	0.9965
KEGG_2021_Human__Oxytocin signaling pathway	-0.570919	0.983473	1	0.997
KEGG_2021_Human__Calcium signaling pathway	-0.564187	0.983751	1	0.9975
KEGG_2021_Human__PPAR signaling pathway	-0.560008	0.965008	1	0.9977
KEGG_2021_Human__Glucagon signaling pathway	-0.537821	0.960523	1	0.9984
MSigDB_Hallmark_2020__Myogenesis	-0.529448	0.956888	1	0.9985
KEGG_2021_Human__Vibrio cholerae infection	-0.519443	0.971311	1	0.9988
KEGG_2021_Human__Other glycan degradation	-0.50496	0.983853	1	0.9992
KEGG_2021_Human__Lysosome	-0.500459	0.992325	1	0.9994
KEGG_2021_Human__Sphingolipid metabolism	-0.485543	0.994503	1	0.9994
KEGG_2021_Human__Epithelial cell signaling in Helicobacter pylori infection	-0.48181	0.996477	0.99796	0.9994
KEGG_2021_Human__Bacterial invasion of epithelial cells	-0.468435	0.972475	0.995573	0.9996
KEGG_2021_Human__Glycosaminoglycan degradation	-0.44481	0.993948	0.994762	0.9997
KEGG_2021_Human__Fructose and mannose metabolism	-0.355912	0.999769	0.998266	1
KEGG_2021_Human__Hypertrophic cardiomyopathy	0.421621	0.994376	0.993529	0.9998
MSigDB_Hallmark_2020__Epithelial Mesenchymal Transition	0.452581	0.965455	0.99455	0.9998
KEGG_2021_Human__Proximal tubule bicarbonate reclamation	0.48146	0.989001	0.994241	0.9997
MSigDB_Hallmark_2020__Adipogenesis	0.491604	0.993417	0.997423	0.9996
MSigDB_Hallmark_2020__Reactive Oxygen Species Pathway	0.491851	0.987286	1	0.9996
MSigDB_Hallmark_2020__heme Metabolism	0.492759	0.996726	1	0.9996
KEGG_2021_Human__Arrhythmogenic right ventricular cardiomyopathy	0.502209	0.971387	1	0.9994
KEGG_2021_Human__Tight junction	0.523663	0.966672	1	0.9992
KEGG_2021_Human__Glycosphingolipid biosynthesis	0.52427	0.987571	1	0.9992
KEGG_2021_Human__Nicotinate and nicotinamide metabolism	0.540269	0.972659	1	0.9992
MSigDB_Hallmark_2020__Cholesterol Homeostasis	0.54552	0.976216	1	0.9991
KEGG_2021_Human__Ras signaling pathway	0.54792	0.983666	1	0.9991
KEGG_2021_Human__AMPK signaling pathway	0.548194	0.950227	1	0.9991
KEGG_2021_Human__Fatty acid degradation	0.555998	0.974625	1	0.9991
KEGG_2021_Human__Taste transduction	0.577944	0.955138	1	0.9991
KEGG_2021_Human__Amino sugar and nucleotide sugar metabolism	0.588448	0.967484	1	0.9989
KEGG_2021_Human__Proteoglycans in cancer	0.595661	0.901355	1	0.9988
KEGG_2021_Human__Olfactory transduction	0.59599	0.928922	1	0.9988
MSigDB_Hallmark_2020__Angiogenesis	0.60185	0.883877	1	0.9988
MSigDB_Hallmark_2020__Apical Junction	0.603875	0.918157	1	0.9988
KEGG_2021_Human__Chemical carcinogenesis	0.610367	0.9707	1	0.9988
KEGG_2021_Human__Axon guidance	0.615619	0.953951	1	0.9985
KEGG_2021_Human__Pathways in cancer	0.630161	0.961409	1	0.9985
KEGG_2021_Human__Lysine degradation	0.635629	0.921594	1	0.9981
MSigDB_Hallmark_2020__Xenobiotic Metabolism	0.64468	0.954132	1	0.998
KEGG_2021_Human__Vitamin digestion and absorption	0.646576	0.867127	1	0.998
KEGG_2021_Human__Endometrial cancer	0.649237	0.875411	1	0.9978
MSigDB_Hallmark_2020__KRAS Signaling Dn	0.650326	0.940022	1	0.9978
KEGG_2021_Human__Human papillomavirus infection	0.651383	0.916085	1	0.9978
KEGG_2021_Human__Mitophagy	0.656832	0.883171	1	0.9974
KEGG_2021_Human__Drug metabolism	0.662288	0.951932	1	0.9973
KEGG_2021_Human__Arachidonic acid metabolism	0.665809	0.879071	1	0.9972
KEGG_2021_Human__Dopaminergic synapse	0.667761	0.863426	1	0.9972
KEGG_2021_Human__Adherens junction	0.671874	0.791265	1	0.9972
KEGG_2021_Human__Serotonergic synapse	0.675196	0.92022	1	0.9971
KEGG_2021_Human__SNARE interactions in vesicular transport	0.679725	0.868263	1	0.9967
MSigDB_Hallmark_2020__Protein Secretion	0.700075	0.797325	1	0.9956
KEGG_2021_Human__Transcriptional misregulation in cancer	0.70174	0.892568	1	0.9956
KEGG_2021_Human__Small cell lung cancer	0.704328	0.848711	1	0.9955
KEGG_2021_Human__Necroptosis	0.713717	0.85205	1	0.9951
KEGG_2021_Human__Vasopressin-regulated water reabsorption	0.721382	0.810906	1	0.9949
KEGG_2021_Human__Spinocerebellar ataxia	0.727103	0.823855	1	0.9948
KEGG_2021_Human__Ferroptosis	0.733127	0.808688	1	0.9942
KEGG_2021_Human__Glycerophospholipid metabolism	0.741313	0.86436	1	0.9938
MSigDB_Hallmark_2020__Mitotic Spindle	0.742699	0.766774	1	0.9938
KEGG_2021_Human__Melanogenesis	0.74566	0.835642	1	0.9938
KEGG_2021_Human__Herpes simplex virus 1 infection	0.747554	0.775902	1	0.9937
MSigDB_Hallmark_2020__Pancreas Beta Cells	0.758455	0.803793	1	0.9929
MSigDB_Hallmark_2020__Bile Acid Metabolism	0.763041	0.821537	1	0.9926
KEGG_2021_Human__Starch and sucrose metabolism	0.769206	0.792822	1	0.9921
KEGG_2021_Human__mTOR signaling pathway	0.774865	0.80547	1	0.9917
KEGG_2021_Human__Pantothenate and CoA biosynthesis	0.782265	0.796427	1	0.9915
MSigDB_Hallmark_2020__Unfolded Protein Response	0.782649	0.750776	1	0.9914
KEGG_2021_Human__Non-small cell lung cancer	0.783046	0.76279	1	0.9914
KEGG_2021_Human__Ubiquitin mediated proteolysis	0.802626	0.684047	1	0.9902
KEGG_2021_Human__Hedgehog signaling pathway	0.808801	0.733209	1	0.9897
KEGG_2021_Human__Progesterone-mediated oocyte maturation	0.810306	0.731832	1	0.9896
KEGG_2021_Human__Pancreatic cancer	0.813211	0.707115	1	0.9896
KEGG_2021_Human__mRNA surveillance pathway	0.82927	0.664957	1	0.9876
MSigDB_Hallmark_2020__Pperoxisome	0.831833	0.747615	1	0.9873
KEGG_2021_Human__Other types of O-glycan biosynthesis	0.83345	0.715776	1	0.9872
KEGG_2021_Human__Glycosaminoglycan biosynthesis	0.854092	0.684379	1	0.9853
KEGG_2021_Human__Tryptophan metabolism	0.858279	0.684556	1	0.985
KEGG_2021_Human__Porphyrin and chlorophyll metabolism	0.859741	0.667763	1	0.985
KEGG_2021_Human__Galactose metabolism	0.869042	0.652635	1	0.9841
KEGG_2021_Human__Butanoate metabolism	0.882061	0.632193	1	0.9824
MSigDB_Hallmark_2020__Notch Signaling	0.890513	0.579249	0.994577	0.9817
KEGG_2021_Human__Hippo signaling pathway	0.893374	0.610175	0.997863	0.9816
KEGG_2021_Human__Steroid biosynthesis	0.90027	0.602258	0.992172	0.9809
KEGG_2021_Human__Non-alcoholic fatty liver disease	0.908381	0.631044	0.983608	0.9801
MSigDB_Hallmark_2020__Apical Surface	0.914453	0.604695	0.979725	0.9794
KEGG_2021_Human__Fatty acid biosynthesis	0.920425	0.595295	0.975874	0.9792
KEGG_2021_Human__Propanoate metabolism	0.920812	0.581102	0.984832	0.9792
MSigDB_Hallmark_2020__Fatty Acid Metabolism	0.92516	0.594164	0.984919	0.9784
KEGG_2021_Human__Thyroid cancer	0.931884	0.537918	0.979083	0.977
KEGG_2021_Human__Synaptic vesicle cycle	0.931984	0.563633	0.98905	0.977
KEGG_2021_Human__Collecting duct acid secretion	0.932388	0.570187	0.998458	0.977
KEGG_2021_Human__Oocyte meiosis	0.938309	0.539189	0.994895	0.9762
KEGG_2021_Human__Chronic myeloid leukemia	0.941513	0.0542114	0.0168655	0.9759
KEGG_2021_Human__Nicotine addiction	0.963202	0.0505159	0.0155514	0.9733
KEGG_2021_Human__Valine, leucine and isoleucine degradation	0.966243	0.0512496	0.0342406	0.973
KEGG_2021_Human__Neuroactive ligand-receptor interaction	0.968786	0.050638	0.0311389	0.9727
KEGG_2021_Human__Retinol metabolism	0.972183	0.0514544	0.0243555	0.9723
MSigDB_Hallmark_2020__Spermatogenesis	0.973621	0.0497814	0.0492232	0.972
KEGG_2021_Human__Wnt signaling pathway	0.978834	0.0485621	0.0267282	0.9708
KEGG_2021_Human__Focal adhesion	0.981993	0.0479657	0.040926	0.9704
KEGG_2021_Human__Central carbon metabolism in cancer	0.985015	0.0469799	0.0234916	0.9702
KEGG_2021_Human__HIF-1 signaling pathway	1.00041	0.04555	0.0359937	0.9685
KEGG_2021_Human__Notch signaling pathway	1.00225	0.0443433	0.0342753	0.9682
MSigDB_Hallmark_2020__mTORC1 Signaling	1.07202	0.0393591	0.0347807	0.9569
MSigDB_Hallmark_2020__Myc Targets V2	1.11032	0.0334248	0.046112	0.9497
KEGG_2021_Human__PI3K-Akt signaling pathway	1.11669	0.0293924	0.024622	0.9485
MSigDB_Hallmark_2020__Glycolysis	1.27776	0.0199077	0.0195548	0.9039
KEGG_2021_Human__Cell cycle	1.29789	0.0152542	0.032749	0.8969
KEGG_2021_Human__Base excision repair	1.38247	0.00697594	0.0373281	0.8603
KEGG_2021_Human__p53 signaling pathway	1.38523	0.0084029	0.0425027	0.8588
MSigDB_Hallmark_2020__Oxidative Phosphorylation	1.38666	0.0101417	0.0291912	0.8584
KEGG_2021_Human__Homologous recombination	1.4144	0.0146354	0.0138396	0.8433
MSigDB_Hallmark_2020__G2-M Checkpoint	1.42548	0.00688747	0.042861	0.8358
MSigDB_Hallmark_2020__Wnt-beta Catenin Signaling	1.43313	0.00785775	0.0241388	0.8314
MSigDB_Hallmark_2020__Hedgehog Signaling	1.45812	0.00737904	0.0219361	0.8157
MSigDB_Hallmark_2020__DNA Repair	1.48763	0.0198405	0.0417872	0.7953
KEGG_2021_Human__Nucleotide excision repair	1.49118	0.0373176	0.0368757	0.793
KEGG_2021_Human__Steroid hormone biosynthesis	1.51911	0.0380952	0.0289818	0.7662
KEGG_2021_Human__Mismatch repair	1.52117	0.00513271	0.017768	0.7649
KEGG_2021_Human__DNA replication	1.52171	0.00511926	0.0460624	0.7645
MSigDB_Hallmark_2020__Myc Targets V1	1.53137	0.0108923	0.0100887	0.7562
KEGG_2021_Human__Oxidative phosphorylation	1.60545	0.022638	0.0105646	0.6661
MSigDB_Hallmark_2020__E2F Targets	1.64973	0.0468808	0.0407545	0.5969
