# Supplementary material for: PRMT5 inhibition has a potent anti-tumor activity against adenoid cystic carcinoma of salivary glands
Source: J Exp Clin Cancer Res. 2025 Jan 11;44:11. doi: 10.1186/s13046-024-03270-x (PMC11724466; doi:10.1186/s13046-024-03270-x)
Supplement: Supplementary file 11 — Supplementary Table 4: MSigDB Hallmark and KEGG pathways, sorted by the normalized enrichment score (NES), used in GSEA analysis of the transcriptomic data from ACC tumors and normal specimens. Top 25 upregulated pathways (labeled in red at the top of the list) and top 25 downregulated pathways (labeled in green at the bottom of the list) are depicted in Fig. 1B [file 13046_2024_3270_MOESM11_ESM.xlsx]

## Sheet: Sheet1
Gene	Gene type	Associated malignancies	PubMed ID
ATM	Tumor suppressor	Breast cancer	33919281, 24285016
		Pancreatic cancer	34529012
		Prostate cancer	27989354
		Aadenoid cystic carcinoma	29978608 (prognostic marker in ACC)
UBE2I	Oncogene	Hepatocellular carcinoma	32536822
		Renal Cell Carcinoma	35211510
		Cervical cancer	36744815
PPP1CA	Oncogene	Colorectal cancer	31521612
		Breast cancer 10	34964699
		Gastric cancer	25240408
APEX1	Oncogene	Lung cancer	35780128
		Hepatocellular carcinoma	32167932
		Osteosarcoma	20218738
ADAM10	Oncogene	Pancreatic cancer	33526513
		Breast cancer	26284334
		Hepatocellular carcinoma	25323956
		Aadenoid cystic carcinoma	21171968 (regulation of proliferation and metastasis in ACC)
BLM	Tumor suppressor	Colorectal cancer	26358404
		Breast Cancer	31614901
		Prostate Cancer	31816118
BUB1B	Oncogene	Breast cancer	33130993
		Colorectal cancer	27239782
		Hepatocellular carcinoma	33665036
		Aadenoid cystic carcinoma	31914060 (molecular target / diagnostic biomarker in ACC)
RPS6KA2	Tumor suppressor	Ovarian cancer	16878154
		Colorectal cancer	21035469
PAK1	Oncogene	Pancreatic cancer	27117533
		Bladder cancer	25412958
		Breast cancer	25447917
NCOA1	Oncogene	Prostate cancer	27255895
		Head and Neck Squamous cell carcinoma	26516695
		Colorectal cancer	27842582
PAK2	Oncogene	Gastric cancer	34542739
		Head and Neck Squamous cell carcinoma	30068946
		Cervical cancer	33576457
		Aadenoid cystic carcinoma	27648129 (promotes migration and proliferation in ACC)
WRN	Tumor suppressor	Breast cancer	17301258
		Colorectal cancer	36508676
KAT2A	Oncogene	Prostate cancer	36764210, 34381019
		Colorectal cancer (42)	35581525
KSR1	Tumor suppressor	Thyroid cancer	25608512
		Colorectal cancer	29980571
		Breast cancer	26022350
ADAM17	Oncogene	Colorectal cancer	34726248
		Prostate cancer	33204367
		Breast cancer	29393483
		Gastric cancer	30569104
PRMT5	Oncogene	Gastric cancer	32292506
		Lung cancer	35111150
		Colorectal cancer	33664859
		Cervical cancer	34522232
		Pancreatic cancer	30922330
		Aadenoid cystic carcinoma	34659878 (involved in cancer progression)
CBL	Tumor suppressor	Acute Myeloid Leukemia	37199372
		Lung cancer	28835699, 25980579
LRRK2	Tumor suppressor	Thyroid cancer	31180559
		Lung cancer	33483550
		Breast cancer	32931768
P4HB	Oncogene	Renal cell carcinoma	32003756
		Bladder cancer	32903592
		Gastric cancer	31467922
