# Supplementary material for: PRMT5 inhibition has a potent anti-tumor activity against adenoid cystic carcinoma of salivary glands
Source: J Exp Clin Cancer Res. 2025 Jan 11;44:11. doi: 10.1186/s13046-024-03270-x (PMC11724466; doi:10.1186/s13046-024-03270-x)
Supplement: Supplementary file 12 — Supplementary Table 5: Significantly dysregulated Reactome pathways resulting from the iPANDA transcriptomic analysis of the ACC tumors and normal specimens included in the UChicago cohort [file 13046_2024_3270_MOESM12_ESM.xlsx]

## Sheet: Sheet1
Methyltransferase Assay Services | Reaction Biology
Target	Synonyms	Panel
ASH1L	KMT2H	Histone Methyltransferase
DNMT1	DNMT1	DNA Methyltransferase
DNMT3a	DNMT3a	DNA Methyltransferase
DNMT3b	DNMT3b	DNA Methyltransferase
DNMT3b/DNMT3L	DNMT3b/DNMT3L	DNA Methyltransferase
DOT1L	Dot1L	Histone Methyltransferase
EZH1 Complex	EZH1 Complex	Histone Methyltransferase
EZH2 Complex	EZH2 Complex	Histone Methyltransferase
G9a	EHMT2, KMT1C	Histone Methyltransferase
GLP	EHMT1, GOLGA6	Histone Methyltransferase
METTL11B	NTMT2	Histone Methyltransferase
METTL21A	Protein N-lysine methyltransferase	Protein N-Lysine Methyltransferase
MLL1 Complex	KMT2A	Histone Methyltransferase
MLL2 Complex	KMT2D	Histone Methyltransferase
MLL3 Complex	KMT2C	Histone Methyltransferase
MLL4 Complex	KMT2B	Histone Methyltransferase
NRMT1	NRMT1	N-terminal methyltransferase
NSD1	KMT3B	Histone Methyltransferase
NSD2	WHSC1, MMSET	Histone Methyltransferase
NSD3	WHSC1L1	Histone Methyltransferase
PRDM9	PRDM9	Histone Methyltransferase
PRMT1	PRMT1	Histone Methyltransferase
PRMT3	PRMT3	Histone Methyltransferase
PRMT4	CARM1	Histone Methyltransferase
PRMT5/MEP50	PRMT5/MEP50	Histone Methyltransferase
PRMT6	PRMT6	Histone Methyltransferase
PRMT7	PRMT7	Histone Methyltransferase
PRMT8	PRMT8	Histone Methyltransferase
SET1B	SETD1B	Histone Methyltransferase
SET7	SET7	Histone Methyltransferase
SET8	KMT5A	Histone Methyltransferase
SETD2	SETD2	Histone Methyltransferase
SMYD1	KMT3D	Histone Methyltransferase
SMYD2	SMYD2	Histone Methyltransferase
SUV39H1	SUV39H1	Histone Methyltransferase
SUV39H2	SUV39H2	Histone Methyltransferase
SUV420H1-tv2	KMT5B	Histone Methyltransferase
