# Supplementary material for: PRMT5 inhibition has a potent anti-tumor activity against adenoid cystic carcinoma of salivary glands
Source: J Exp Clin Cancer Res. 2025 Jan 11;44:11. doi: 10.1186/s13046-024-03270-x (PMC11724466; doi:10.1186/s13046-024-03270-x)
Supplement: Supplementary file 13 — Supplementary Table 6: List of the top-ranked candidate ACC target genes [file 13046_2024_3270_MOESM13_ESM.xlsx]

## Sheet: Sheet1
Gene	LFC	Pval
PRAME	5.3666	1.34022e-10
ELAVL2	5.36503	1.37113e-11
SOX11	4.98266	1.54773e-09
TLX1	4.90239	7.05939e-10
VAX2	4.84791	8.3405e-11
HAPLN1	4.82581	3.70868e-09
VTCN1	4.76793	1.50864e-10
GABRP	4.66362	1.34759e-09
H3C15	4.52451	3.9507e-05
TTYH1	4.51689	1.77145e-09
H2AW	4.50351	0.000101528
POTEF	4.50235	1.17427e-07
ART3	4.48441	5.64404e-08
HAND2	4.45946	6.8677e-07
FAM178B	4.44	1.68298e-09
AARD	4.43287	2.24799e-12
KRT77	4.42279	2.6802e-06
EN1	4.37949	4.04172e-09
BEX1	4.36226	6.30573e-06
SLC1A6	4.28567	7.48822e-07
POU3F2	4.28209	1.90666e-07
OPRD1	4.27411	2.0504e-09
FABP7	4.25862	6.22069e-09
CAMKV	4.22124	0.000110995
FGA	4.17004	0.000290512
IGF2BP1	4.16541	8.45065e-05
SIX3	4.16271	3.23186e-05
ZIC1	4.13435	7.62755e-05
DLX2	4.13082	8.97377e-08
ZIM2	4.125	6.53192e-08
DPYSL5	4.10313	0.000241571
SCGB3A2	4.07191	1.12773e-07
STMN2	4.05301	5.32714e-06
MLC1	4.04133	7.68091e-08
LIPF	4.01656	0.000181375
CACNA1B	4.00477	1.11008e-05
EPHX4	3.99389	5.47116e-07
MIA	3.9821	1.43821e-07
FOXI3	3.93144	3.04508e-05
PHOX2B	3.91983	0.000961771
NCAN	3.90345	0.000194607
CBX2	3.82884	1.72353e-11
MSI1	3.82206	1.12281e-09
C5orf46	3.81254	7.93607e-08
ZIC2	3.81055	0.000192217
ZNF695	3.79975	7.37276e-07
PLPPR5	3.78715	9.88502e-05
MMP20	3.76442	7.57317e-07
NEFH	3.74735	5.44467e-08
MYCN	3.73958	0.000131021
CTXN1	3.73804	4.61729e-07
UCHL1	3.72028	2.22995e-05
SPHKAP	3.71873	8.82514e-05
MAT1A	3.71231	3.98772e-05
SHC4	3.69229	6.57878e-08
DIPK1C	3.65863	1.28612e-06
ONECUT2	3.6585	7.36309e-06
MEX3A	3.6573	3.80859e-13
SULT4A1	3.62821	1.2602e-05
ST8SIA2	3.61296	2.91791e-05
ETV3L	3.60531	1.99155e-05
FAM181B	3.59852	3.764e-07
TMEM59L	3.59775	1.07701e-05
LIN28B	3.58967	0.000998568
IRX4	3.56297	1.93095e-08
KRT23	3.56286	3.50158e-07
ST8SIA3	3.5609	0.00106922
NKAIN1	3.55171	0.000262659
BMPR1B	3.53678	1.27676e-06
PCDHA9	3.52383	1.18742e-05
ELAVL4	3.52158	0.000274275
CCDC169	3.52019	1.87277e-05
PPP1R14C	3.51288	4.6103e-05
PCSK1N	3.50225	1.55098e-07
SYT8	3.50177	1.46837e-06
POTEE	3.49913	8.07406e-05
FGG	3.49721	0.00260081
PRLR	3.47736	1.64596e-07
SERTAD4	3.47229	2.62529e-07
SCG2	3.46708	2.61272e-05
KRT81	3.46319	3.4999e-07
IGFBPL1	3.44899	0.00130954
ZBTB8B	3.42031	5.95246e-07
EXO1	3.40912	9.86681e-06
PNMA8A	3.39396	5.00502e-09
TFAP2C	3.38964	5.51798e-09
PGC	3.38956	0.00156272
KCNQ2	3.38118	0.00136146
HS6ST2	3.37922	1.25907e-05
GAP43	3.37231	0.000166468
MYB	3.35815	6.46441e-07
CLVS2	3.35485	0.000407706
EFNA3	3.3512	5.75957e-07
OR2L5	3.33705	1.61103e-05
CCDC74A	3.33651	1.95568e-06
KIF20A	3.33498	4.88578e-07
BRINP1	3.32449	4.13511e-05
ST6GAL2	3.32246	7.52137e-08
SYT16	3.31937	0.000122036
NTF4	3.31717	7.90144e-05
DUOXA2	3.31174	7.88206e-05
DRD2	3.29386	5.15615e-08
TERT	3.28835	3.13463e-05
PATE4	3.28758	2.99191e-06
DTL	3.28676	8.48712e-07
DLX4	3.28234	2.63223e-07
ELAVL3	3.27898	0.00146938
GRM8	3.27889	0.000550962
KLRG2	3.26039	1.82803e-06
TRAM1L1	3.26011	2.19883e-05
CD207	3.25648	2.1391e-06
PCDHA11	3.25585	7.32014e-06
CLEC4F	3.22449	9.61488e-07
HOXC8	3.21492	0.000752933
KIF4A	3.2037	3.4601e-05
PXDN	3.19633	2.14872e-10
ZNF98	3.19533	7.68268e-06
SCN5A	3.18782	0.00112556
H2BC17	3.17436	0.000384691
LRRTM4	3.17254	2.57263e-05
NEUROD2	3.16603	3.77024e-05
H2AC13	3.16294	0.000114359
EFHD1	3.15714	4.28353e-07
HOXC6	3.1432	0.000484141
SIM1	3.13677	0.00106852
PCDHB3	3.13451	7.44279e-06
KCND2	3.1224	9.05379e-05
EPHA7	3.11407	1.631e-08
CLDN8	3.10705	1.47855e-05
EDN3	3.10612	7.21125e-06
FAM83B	3.10336	4.07547e-08
ST6GALNAC5	3.09249	2.35298e-07
DLX5	3.08245	8.1057e-06
GPR158	3.08133	4.52777e-05
CHRNA3	3.07999	0.000143461
H2BC13	3.07279	0.000496702
PTX3	3.07074	9.93721e-05
ATCAY	3.06878	0.00365092
POGLUT2	3.06862	1.18894e-06
POU4F1	3.06556	0.00278662
FAXC	3.06339	1.60105e-06
PNMA2	3.05203	1.07581e-05
APBA2	3.0424	6.67304e-06
GPR12	3.03933	0.000187337
ADAMTS20	3.03899	0.00429502
NPTX2	3.02419	9.6605e-06
HORMAD1	3.02224	4.5897e-06
PCDHA3	3.01833	0.0003108
LRAT	3.01469	0.000117429
CDH8	3.00515	1.39307e-05
CALML5	2.99728	0.000235927
MAPK4	2.98818	2.74927e-06
STAC2	2.987	3.43366e-05
EDIL3	2.98037	9.63782e-09
CST1	2.97869	0.00994879
CDH4	2.97695	0.000284506
CTNNA2	2.97317	0.0026785
EXTL1	2.96933	4.50882e-06
CLUL1	2.96598	2.29194e-05
KCNIP3	2.96508	1.3478e-06
SCNN1G	2.95748	3.94058e-06
FAM71C	2.9537	4.17996e-05
H2AC16	2.95283	0.000275955
UCN2	2.95002	0.000111465
ACTA1	2.94344	0.00174854
REEP2	2.94061	2.25036e-06
VSTM2L	2.93866	0.00051975
GABRG3	2.93727	5.81231e-05
MPPED1	2.93644	0.00143001
CHRNA5	2.93386	0.000731766
SYCP2L	2.92991	3.54913e-05
DSG4	2.92847	0.00405526
CHGB	2.9251	0.00228129
GASK1A	2.92065	1.13754e-08
CTNND2	2.91997	1.20703e-06
XKR7	2.91714	0.00647369
ANXA8L1	2.91134	1.7971e-05
POU3F3	2.91128	0.000150289
XRCC2	2.91027	8.18555e-06
IGFL2	2.89699	0.000417003
EPCAM	2.88943	8.68569e-06
PLAAT5	2.88388	6.19289e-06
KIF1A	2.87894	0.000544631
HRK	2.87831	0.00011762
TNNI2	2.87785	0.000176786
H2BC3	2.87605	0.000419342
KIF15	2.87541	7.83187e-05
H3C3	2.87151	0.000468033
MCM4	2.87144	5.06654e-08
SYT14	2.87101	0.00317705
COMP	2.86961	5.28911e-06
PKIB	2.86905	9.14974e-05
SRRM4	2.86712	0.00378091
RTN4RL1	2.86189	5.21951e-06
EFCAB1	2.8597	5.2937e-05
H2AC14	2.85253	0.000809206
H4C9	2.84534	0.0113993
BMP7	2.84347	1.34153e-05
FLRT3	2.8433	9.34992e-06
KCNIP1	2.83605	4.12068e-05
PCDHB4	2.83399	6.15652e-07
HOXC4	2.83303	0.000820839
COL9A1	2.83094	0.000162839
HES2	2.83091	0.000293037
KIF26B	2.82907	2.0567e-06
PBK	2.81743	0.000867722
ALB	2.81302	0.0137056
EIF1AY	2.80894	0.00252363
PAX1	2.8062	0.000422962
ABCA13	2.80535	0.000556455
SLITRK6	2.80354	7.59467e-05
RPP40	2.79557	0.000113109
RASSF10	2.79402	8.98275e-07
UBE2C	2.78941	9.62084e-05
IFT22	2.78827	3.1847e-06
OLFM4	2.78545	0.000122615
CAVIN4	2.77699	0.00010398
ZAN	2.77621	0.00137004
FAM166C	2.76934	8.21594e-05
PPM1E	2.7683	3.32674e-06
TDRD12	2.7648	0.00125408
PDZK1	2.76448	2.67805e-07
ADORA1	2.76393	0.000754152
MB	2.74562	0.00105963
RFLNA	2.74142	2.43004e-06
PCYT1B	2.74138	0.000207821
GREB1	2.74134	7.49526e-05
IGF2	2.73893	0.0001043
IGSF5	2.73752	0.00143841
SLC6A14	2.73581	8.80552e-06
KLHL13	2.73234	2.34834e-06
SLC12A1	2.73234	0.00013636
STXBP5L	2.72226	0.00299172
LGR6	2.71833	3.62107e-05
OR2L2	2.71818	0.000122189
BBOX1	2.71592	0.00189778
GAS2	2.7108	1.72212e-05
EEF1A2	2.70521	0.00528526
MAD2L1	2.7036	0.000268675
ADAMTS19	2.70219	2.42659e-05
SVBP	2.70003	2.19051e-05
OGDHL	2.69938	0.00139344
APLN	2.69791	0.000279909
H3C12	2.69587	0.00142506
PHYHIPL	2.69453	0.00171446
KRT78	2.69255	0.0135417
CEP55	2.69227	0.00056225
DIRAS1	2.69103	3.02786e-07
SOX4	2.69089	5.90969e-08
CCT2	2.68664	4.677e-06
NETO2	2.68456	5.59163e-05
PCDHA5	2.68078	0.000756722
COL11A1	2.68015	9.71556e-06
H2BC7	2.68014	0.000298045
SYT12	2.6788	9.12024e-05
HRCT1	2.67811	8.99049e-05
FUT9	2.67657	0.00648268
MMP7	2.67254	6.73973e-05
OVOL2	2.67037	3.30123e-05
LRRC3B	2.67	0.000423118
H3C8	2.66865	0.000790792
SOSTDC1	2.66841	2.50495e-05
TMEM237	2.66722	1.01794e-08
GLP1R	2.66551	3.43543e-05
LRIT3	2.66484	0.000494776
TMPRSS3	2.66373	1.26413e-05
CHRM1	2.66161	0.000123908
INSM1	2.66136	0.0113044
TUBB	2.65923	2.71299e-06
NEK2	2.65773	0.00103023
PLCH1	2.65356	2.83421e-05
ANXA8	2.65291	8.71349e-05
SORCS3	2.65262	0.000726597
ZNF730	2.65071	0.000373402
KIFC1	2.64828	0.00073159
ZNF99	2.64726	0.0001246
MARVELD2	2.64609	2.67797e-05
NT5M	2.64493	0.000363167
SCML2	2.64436	3.02123e-05
VSTM2A	2.64185	0.0135305
H3C1	2.64038	0.00087059
CARMIL3	2.63857	0.000236108
KIAA1549L	2.63783	2.23535e-06
GLRB	2.63217	0.000234135
PHACTR3	2.63101	0.000373155
ESRP1	2.63013	1.66054e-06
SPRR3	2.6259	0.0222824
CENPH	2.62352	4.36925e-05
IRX5	2.61798	1.52264e-07
LUZP2	2.61731	0.00232337
H2BC14	2.61207	0.00178942
TUBB2B	2.60898	7.19803e-05
COLEC11	2.60844	6.90415e-05
MYH7	2.60559	0.0114555
FAM83H	2.6048	0.000299294
RND2	2.60417	5.57355e-05
LOC102724250	2.60374	0.000312833
PCDHB10	2.60306	3.09074e-05
PABPC4L	2.60226	1.3135e-05
BUB1B	2.59313	7.17499e-05
CYP27C1	2.58974	0.000155155
KLK7	2.5894	0.000244408
E2F7	2.58524	0.000136314
LRATD1	2.58172	3.30287e-07
CHRM2	2.58165	0.0165314
NWD2	2.58151	0.00264423
PCDHB2	2.57777	0.000620782
PKP1	2.57705	7.61847e-05
PRR36	2.57414	1.82266e-05
NEIL3	2.56594	0.000752527
ROPN1B	2.5654	0.000111811
ITGB6	2.56423	0.000188509
SBSN	2.56083	0.0111865
H3C13	2.55664	0.0166682
CDC25C	2.55609	0.000744726
GPR173	2.55596	1.2715e-07
GLYATL2	2.55592	0.000309355
H3C6	2.55078	0.000194278
GTSE1	2.55015	0.000115226
FLG2	2.55002	0.000722858
IGSF9	2.54909	2.55382e-08
CST5	2.54829	0.0301591
C5orf38	2.5463	0.000187309
RAMP1	2.53804	0.00262562
EDA2R	2.53778	1.25428e-06
IMPG1	2.53658	0.00019334
STMN1	2.53395	1.66841e-06
ZNF367	2.53371	0.000172656
NCMAP	2.53339	6.17808e-06
OR2L3	2.53294	0.00129594
LIPJ	2.53259	0.000639664
ENC1	2.53183	1.18803e-07
PLEKHG4B	2.53139	3.0736e-06
TOP2A	2.53087	0.000144547
PFN2	2.52475	5.14117e-06
KIT	2.52339	3.35416e-06
FSTL4	2.51896	1.69661e-05
PCLAF	2.51725	0.000712777
YEATS4	2.51661	0.000319889
C6orf141	2.51305	0.000426166
ATP6V1B1	2.51257	0.000243042
B3GALT5	2.5122	0.000284447
TTBK1	2.5104	0.00806426
CNNM1	2.50913	8.57483e-05
NPM3	2.50744	4.48897e-05
DLX1	2.50507	0.000795999
RAD51AP1	2.50182	0.000164138
CHMP4C	2.49788	0.00013011
ZNF556	2.49391	0.000117412
PAFAH1B3	2.48959	2.68175e-05
LRRC15	2.48738	0.00119686
KIAA0895	2.48485	1.74151e-06
POLQ	2.48333	6.0755e-05
SCHIP1	2.48288	2.87269e-06
PIMREG	2.48062	0.000676521
C12orf56	2.48045	0.00119877
CACNG4	2.4803	0.0069367
KIF12	2.48009	0.000141
VPS37D	2.47853	0.000143592
EFNB3	2.47811	2.63994e-05
SOX9	2.4761	3.09059e-05
CES3	2.47561	0.000514586
RNF175	2.46895	3.98846e-05
APCDD1L	2.46194	3.35299e-06
UNC5D	2.45954	0.00722764
RASL10B	2.45828	0.000515286
GINS1	2.44804	6.87425e-05
DNAJC22	2.44716	0.00026276
TBX3	2.44654	2.1044e-07
WSCD2	2.44626	0.00233433
RNF182	2.44608	0.000750598
DLX3	2.44576	0.00105702
FAM227A	2.44177	3.4797e-06
PEX5L	2.43887	0.000489895
TBL1Y	2.43856	0.0135878
NLGN2	2.43587	2.58631e-05
SAA2	2.43467	0.000957776
TLCD5	2.43397	4.35047e-07
PCDHB16	2.43301	2.40126e-05
CLEC5A	2.42653	0.000384526
MMP11	2.42389	0.00121935
OR13G1	2.42308	0.0013919
GLRA3	2.42242	0.00417475
MYEF2	2.41905	4.43282e-08
ENTPD2	2.41767	0.000348137
LRRN1	2.41541	5.28942e-07
COA6	2.41479	0.00017625
HJURP	2.41395	0.000578249
CRISPLD1	2.41211	4.33283e-06
H2BC11	2.4109	0.000535109
RBM11	2.40949	0.00229624
PI15	2.40728	0.000138013
RHD	2.40395	0.000861496
OVCH2	2.40335	0.000102936
AADAT	2.40092	0.000183087
SLC35F3	2.39793	2.47919e-06
FZD2	2.39679	0.000312989
ABO	2.39659	0.00162696
GPR27	2.39648	0.00056105
H3C7	2.39405	0.00158361
SPC24	2.3931	0.000863885
NAPSA	2.39242	2.40232e-05
LMX1B	2.38791	0.0034465
THAP10	2.38668	0.00120575
CDK2AP1	2.38424	2.87446e-06
FOXO3B	2.38405	1.63017e-08
SAMD13	2.38273	0.000408831
MT1E	2.38261	6.30129e-05
MATN1	2.38182	0.00311448
SHISA2	2.38069	2.84446e-05
DCX	2.37775	0.00417026
GPC4	2.37659	9.82214e-08
PHF21B	2.37659	0.00321904
H4C13	2.37646	0.00520807
AP1M2	2.37636	3.76452e-05
CABYR	2.37324	6.43867e-05
PTH2R	2.37086	0.000935349
DRAXIN	2.37044	0.000342337
DPP6	2.36632	0.00358954
CCNB1	2.36465	0.00165657
KRT15	2.36445	0.000224814
NALCN	2.36424	0.000193566
KCNH7	2.36249	0.0154187
PTPN20	2.36178	6.5782e-05
BAMBI	2.36057	7.01321e-05
SUMO2	2.35992	1.30318e-06
MUC4	2.35966	0.00521627
C10orf90	2.35747	0.00185792
PEG10	2.35191	0.000583697
KANK4	2.35178	0.000862602
RIPK4	2.34531	0.000104388
WDR35	2.3443	4.89174e-08
H4C3	2.34273	0.00014162
WIF1	2.34164	0.0137663
GCSH	2.33995	0.000681969
CDK6	2.33801	2.35852e-07
ZNF74	2.33698	3.09646e-08
ZWINT	2.33655	0.000321836
CRTAC1	2.33321	0.0011028
MAMLD1	2.33234	1.28209e-06
VCAN	2.32988	3.84262e-06
SLC10A5	2.32679	0.00109374
BCL7A	2.32482	2.48437e-05
IL17RB	2.32423	1.39206e-05
NOS1AP	2.32244	2.26497e-06
CYP19A1	2.31965	0.00754428
LAPTM4B	2.31962	2.2051e-05
CDCA2	2.31911	0.000778846
SMPDL3B	2.31776	0.00111336
ESM1	2.3168	0.000707223
CA3	2.31611	0.00066201
ELOVL2	2.31567	8.45095e-05
MORN2	2.3149	0.000588651
SPRR2A	2.31487	0.0315249
NRG3	2.31191	0.00144494
KIF23	2.30578	0.000276599
EVA1A	2.30519	0.000497839
CADM4	2.30512	2.20143e-06
CCDC8	2.30337	6.40937e-05
SMOX	2.29842	5.94578e-06
ZC3H11B	2.29811	0.00391277
P2RX3	2.29435	0.0276843
H3C2	2.29044	0.00391538
CENPF	2.28964	0.000133394
CNTNAP5	2.28939	0.0221359
SERPINA1	2.28887	0.00841705
ST8SIA6	2.28489	4.56174e-05
DCDC1	2.28472	0.00116401
GUCY1A1	2.28292	3.38539e-06
CNFN	2.28276	0.0052611
BHMT	2.28077	0.00566302
CBLC	2.28051	0.000234165
C1orf194	2.28018	0.00124965
PRSS22	2.27832	0.00250891
HMGB3	2.2782	2.80792e-07
MFAP2	2.27818	0.000237196
SLC13A3	2.27811	4.65355e-05
EIF2S3B	2.27403	0.0137784
FAM106A	2.27359	0.000274415
OCLN	2.27291	0.000164476
PDE9A	2.27174	4.91546e-06
TESMIN	2.27119	8.85554e-06
HMGA2	2.27061	0.00474421
TMPRSS5	2.26802	1.92528e-05
ACBD7	2.26692	0.00161073
NEFL	2.26651	0.0190411
MTCH2	2.26651	0.000148514
NME5	2.26363	0.00167165
ZNF285	2.2614	6.90228e-05
FAP	2.26001	7.4628e-05
DIAPH3	2.25211	0.00178944
LOC112694756	2.24882	0.00412113
SAA1	2.24877	0.00744888
DDAH1	2.24834	8.38593e-06
CDKN2A	2.24513	8.62773e-05
CHI3L1	2.24472	0.000525163
CYP2J2	2.24431	0.000539176
SCRG1	2.24411	2.89215e-05
APOO	2.2435	0.000276808
WNT7B	2.24338	0.00137961
MACIR	2.24298	0.000261301
PLAC8L1	2.24278	0.0019748
CXADR	2.2421	1.54124e-06
RAB3B	2.24104	0.000648608
CDK1	2.24053	0.00319922
SPRR1A	2.23981	0.028754
PEG3	2.23888	8.46885e-06
POU2F3	2.23819	0.00103934
DLK1	2.23737	0.0154807
TMEM97	2.23698	0.000312823
H2BC6	2.23579	0.00231843
SAPCD2	2.23575	0.000323065
PCDHB14	2.2351	0.000358868
TAS2R5	2.23503	0.000920787
SYNPO2L	2.23371	0.000998587
ATAT1	2.23203	0.000492935
GALNTL6	2.23155	0.00128533
RAB40A	2.23104	0.000844494
DLGAP1	2.23063	2.25153e-05
CDC45	2.22967	0.00131858
PSRC1	2.22809	7.04194e-05
IL23A	2.22801	0.000629277
LRP4	2.22573	0.000131879
FNDC10	2.22367	0.00190475
ZNF711	2.22283	2.50206e-07
TRIM45	2.2228	1.02984e-06
CITED4	2.22217	0.000176184
CDH2	2.22194	0.000450348
KLK10	2.22058	0.000372668
SIX5	2.21978	0.000406712
EPHB3	2.2195	8.99299e-05
KRT6B	2.21873	0.00328165
KIF18A	2.21869	0.00434313
FOLR1	2.21545	0.000574424
ANKRD13B	2.21516	4.46528e-05
KIF14	2.21469	0.0014342
VIT	2.21431	0.000178848
ZNF727	2.21142	1.07541e-05
BIRC5	2.21117	0.00146884
XIRP2	2.21033	0.0379743
RTN4R	2.21016	0.00351702
KLHDC8A	2.20821	0.00331753
CLDN3	2.20763	0.000746505
DQX1	2.202	0.016642
ZNF286A	2.20182	5.58478e-08
DENR	2.20077	2.98343e-05
SEPTIN3	2.1994	0.00223341
ANKRD1	2.19798	0.0042374
HACD2	2.19679	9.7985e-07
DKK2	2.19488	0.00123478
ARHGEF5	2.19393	0.000414133
DSCC1	2.19384	0.000587753
TFAP2A	2.19325	0.000153498
DUOX2	2.19193	0.000795789
TMEM213	2.18995	0.00728567
UBE2T	2.18884	0.00244278
ZNF713	2.18845	0.000104714
TDRD5	2.18802	0.00543182
IGLON5	2.18752	0.00563736
OSR1	2.18454	0.000231177
QPCT	2.18427	0.000382344
CHODL	2.18403	0.00088484
ASPN	2.18292	0.000493349
GOLGA6L9	2.18243	0.00074529
TRIL	2.1818	0.000137491
MFAP3L	2.17527	4.45413e-07
PCDHB12	2.17221	0.000597128
TPX2	2.17101	0.0011469
EFR3B	2.16991	5.81147e-05
DCLRE1B	2.16956	0.000153738
OR7C1	2.16818	0.00584725
DUSP26	2.16714	0.0276407
GPX8	2.16668	0.00128355
THBS4	2.16641	2.59094e-05
ANLN	2.16591	0.000636376
RPL27	2.16508	1.36124e-05
CCN3	2.16475	0.00126681
FAM104B	2.16472	0.000121928
TAFA5	2.16377	7.87147e-05
SHCBP1	2.16121	0.00109385
CCND1	2.1598	1.08574e-06
WNT3A	2.15931	0.00220648
GABRG2	2.1586	0.0337768
GPM6B	2.15836	1.08256e-05
PTPRT	2.15815	3.32344e-05
RTL8A	2.1572	2.63953e-06
MRPL45	2.15651	0.000528528
FZD7	2.15471	5.00896e-05
TSPAN10	2.15424	0.000568599
C3orf14	2.15387	0.00162352
NREP	2.1537	1.89515e-05
TMEM125	2.15287	0.00474327
NLGN4X	2.14995	0.000183658
FGFR2	2.14956	6.25949e-05
ERLIN1	2.14874	1.8671e-07
FAM83A	2.14805	0.0159407
AMH	2.14681	0.00275513
MYH2	2.14534	0.0206673
PROM1	2.14401	0.000205446
CIBAR1	2.14022	9.22341e-06
ATP13A5	2.13883	0.0024801
SOX2	2.13848	0.0126804
FOLH1	2.13833	0.000409198
CRABP2	2.13762	0.000460077
PRRG2	2.13606	0.000493699
KRT6C	2.13495	0.0373413
MARCKSL1	2.13471	1.28728e-06
GPR85	2.13421	0.00283995
SCG3	2.13289	0.017244
COL8A1	2.13044	0.000100708
RIMKLA	2.12874	0.00344526
YWHAH	2.12792	1.89633e-05
CA8	2.12792	5.05448e-05
RCOR2	2.12699	0.00110777
CCDC34	2.12688	9.16901e-05
CDH7	2.12643	0.0288761
CDCA5	2.12582	0.00340908
ITGA9	2.12568	0.000110238
AQP4	2.12459	0.00349797
CXXC4	2.12451	0.000790386
CA1	2.12257	0.000107751
KIF18B	2.12159	0.000681576
TTLL1	2.12123	0.00120953
WFDC2	2.1212	0.00163767
TRPV6	2.12059	0.00327997
KIAA1549	2.12057	4.59125e-06
CCDC158	2.12016	0.00129612
KBTBD6	2.1201	5.28429e-05
TTK	2.11979	0.00694046
SIX4	2.11968	9.95938e-05
IVL	2.11743	0.0330455
MPZL1	2.11655	4.04393e-05
AURKB	2.11569	0.00345271
VN1R1	2.11243	0.00128595
RBBP8NL	2.11196	0.00177374
NTSR1	2.10995	0.00631053
UPP2	2.1093	0.00395365
DNAJC6	2.10891	0.00334478
RNF128	2.10714	0.0023846
ZBED8	2.10276	7.30066e-05
ADH4	2.10275	0.00087776
MTMR11	2.09979	2.51247e-06
RIMS2	2.09944	0.0163008
PCDHB9	2.09935	0.000485253
SLC52A3	2.09756	0.000482064
MCM10	2.09724	0.00809267
KCNN2	2.09697	0.00985445
UBE2E3	2.0961	2.19889e-06
SLC34A2	2.09216	9.45775e-05
RAD51	2.09176	0.00193617
UBTD1	2.09175	0.000784386
RPTN	2.09144	0.0399501
SORCS2	2.08828	5.46596e-06
OTX1	2.08753	0.0009394
HMMR	2.08686	0.00287377
CIART	2.08619	0.00102664
GINS3	2.08616	0.00111965
MDFI	2.08514	5.23337e-05
PWP2	2.08094	0.0216024
PSENEN	2.08073	0.00120209
IRX2	2.08037	0.000306253
PRRX2	2.07963	0.00130093
SAC3D1	2.07911	0.00323111
PRAF2	2.079	0.000527482
INHBA	2.07864	0.000264511
GPR63	2.07771	0.00114057
VBP1	2.07593	0.00016264
LDHB	2.07558	0.000443345
MYBPC1	2.07475	0.00367884
KIF5A	2.07128	0.00085138
CENPU	2.07077	0.00152164
TMEM158	2.06792	0.00202797
KCNG1	2.06678	0.000732701
RNF113B	2.0655	0.000623507
TMEM45A	2.06443	0.000536759
AQP6	2.06418	0.00883044
FST	2.06367	0.00026984
NTRK3	2.06228	0.000103964
SEPTIN4	2.06134	0.000249856
NME1	2.06053	0.000135171
KIRREL1	2.06019	4.48206e-05
TMEM98	2.05754	4.43951e-06
LRRC37A2	2.05734	0.0212065
H4C1	2.05585	0.00286349
CATSPERB	2.0553	0.00162291
LAMA1	2.05503	0.000734687
PADI2	2.05457	0.000572066
COL4A2-AS2	2.0539	0.000883887
ELF5	2.05389	0.00715714
DNAJB7	2.05361	0.000988022
RANBP1	2.05103	1.56531e-05
NRARP	2.05035	2.96852e-05
PLS1	2.04992	0.000443845
PIR	2.04961	0.00410632
KRT16	2.04856	0.00892222
ASIC1	2.04843	2.57041e-05
CPS1	2.04777	0.00224051
CRYZL2P-SEC16B	2.04735	0.000683393
FOXA1	2.0464	0.00256122
H3C10	2.04632	0.00867879
KLHL23	2.04628	8.51284e-05
SEZ6L	2.04556	0.0340861
FGD1	2.04313	5.55306e-05
ATF7	2.04265	1.65801e-05
ZNF667	2.04152	1.21792e-05
KIF11	2.04129	0.000602831
AKAP3	2.04127	0.00329977
NPNT	2.04123	6.67974e-05
KCNS3	2.04105	9.6809e-05
IGFL4	2.03835	0.0067666
CPA1	2.03761	0.0325927
FNDC1	2.03598	0.000239295
KRT17	2.03589	0.00723325
CDR2L	2.03389	3.21343e-05
DIRAS3	2.03388	0.00876797
IGSF3	2.03323	2.48508e-05
DNAH2	2.03299	0.000534438
C1QL3	2.03212	0.00101533
DSG1	2.03204	0.00317729
CSMD3	2.02956	0.0428584
AGPAT5	2.02938	0.00432139
CELF5	2.02931	0.00307035
KCTD16	2.02902	0.0161426
CTNNAL1	2.02706	4.15906e-06
PTPRN	2.02608	0.0488775
EMILIN3	2.02576	0.00186676
HSD17B2	2.0256	0.00238334
KCTD15	2.02414	3.37538e-06
FAM189B	2.02388	0.00306479
MDK	2.02291	2.8158e-06
DOC2A	2.02285	0.0025216
SPATA12	2.02272	0.000429754
LRRC61	2.0201	0.00156747
KIRREL3	2.01989	8.64965e-06
SEMA3E	2.01963	0.000955686
PFDN4	2.01959	0.000737229
REXO4	2.01859	0.000874151
OXTR	2.01455	0.00509343
SERPINB2	2.0127	0.0184509
GTF2H2	2.01174	0.00516792
EBPL	2.01068	3.858e-05
AZGP1	2.00881	0.0135859
KLK13	2.00815	0.0185219
SEMA6D	2.00617	1.5889e-05
PCDHB5	2.00368	0.00831144
FAM200B	2.00336	8.45725e-05
MRPL12	2.00144	0.00194203
H2BC15	2.00125	0.00956614
UNC13A	2.00101	0.015827
PIFO	1.99964	0.00750176
LSM11	1.99956	5.50416e-06
IL17RE	1.99941	0.000192386
MUC15	1.99865	0.00815715
MPPED2	1.99453	0.000343001
NOTCH2NLA	1.99203	0.00401379
CACHD1	1.9913	2.82616e-06
RNF212	1.98957	0.00161065
SYT1	1.98956	0.0122304
RNF165	1.98516	0.000137282
CRNDE	1.98474	8.95466e-05
ACVR2B	1.98467	6.0875e-07
CENPJ	1.98448	0.000108685
DACT2	1.98436	0.00692786
HEY2	1.98382	0.000331225
TCEAL2	1.98372	0.00258867
TFAP2B	1.98274	0.0198166
ADRA2C	1.98157	0.0162026
KLHL31	1.98138	0.000630999
MRPS18B	1.98115	0.00488179
SVOPL	1.97981	0.00918976
PAQR5	1.97877	0.0010186
TRMT61B	1.97777	1.91994e-05
CKMT1B	1.97686	0.0142828
PNCK	1.97599	0.0080212
CKAP2L	1.97578	0.00683869
SSX2IP	1.97487	1.86468e-06
CEBPG	1.97431	2.14525e-05
MSLN	1.97357	0.00984301
RHOV	1.97351	9.35363e-05
NRCAM	1.97349	0.000222267
C11orf1	1.97199	0.000390384
METTL1	1.97187	0.000937959
GRHL3	1.97037	0.00639371
SLC35F1	1.96807	0.00108763
ENO4	1.96739	0.00781318
TMC4	1.96695	0.00214396
NGF	1.96676	0.00778487
HSPBP1	1.96189	0.000324525
ADAM32	1.96076	0.00357779
SRRM5	1.96022	0.00159016
TLE6	1.95896	0.00487217
GRHL1	1.9573	0.000173004
SLC6A9	1.95679	4.75964e-05
PCBP4	1.95664	4.14719e-06
TULP1	1.95436	0.00472492
H2AZ1	1.95285	0.00189899
PAX3	1.95184	0.0336328
SHANK2	1.95132	0.000688937
FOXC2	1.94994	0.000354005
H4C4	1.94938	0.000543078
ZNF883	1.94929	0.00465208
UNC80	1.94851	0.00985863
HFM1	1.94759	0.00976248
FSD1	1.94741	0.0196708
RIMS4	1.94668	0.0182524
PSAPL1	1.94645	0.0114623
FANCF	1.9461	7.56715e-05
CLDN10	1.94584	0.0115867
IQGAP3	1.94396	0.00174083
DCTN6	1.94345	0.00132551
SOX1	1.94341	0.0250086
APBA1	1.94296	0.000588673
GPRIN2	1.94293	0.00346955
B3GNT4	1.94245	0.00283326
P4HA3	1.9423	0.00150251
TUSC1	1.94084	0.000623178
ZSCAN23	1.94046	0.000213263
CHSY3	1.94039	0.00180785
NAP1L3	1.94031	0.00183089
PON1	1.93985	0.0121369
FJX1	1.93973	0.00147327
PPP1R14B	1.93786	4.54859e-05
CHAC2	1.93786	0.00228794
LRP6	1.93776	1.58399e-05
PTPRZ1	1.93699	0.00163712
KCNS2	1.93633	0.0089695
JPH4	1.93617	0.0116195
GJB6	1.93431	0.0295414
SSC4D	1.93251	0.00499214
RPL34	1.93192	0.000142797
ABITRAM	1.93084	5.96078e-06
DPF1	1.93024	0.000993186
JPH1	1.92965	0.00494108
GPR21	1.92923	0.000238087
KRT19	1.92817	0.0109628
KIF2C	1.92779	0.00166746
CDK5	1.92523	0.00522212
FAT1	1.92449	0.000635338
SNRPE	1.92228	0.000211365
E2F1	1.92158	0.00147528
RPS25	1.92064	8.1124e-05
CCP110	1.92	8.04319e-05
SMIM38	1.91952	0.00866554
PGAP1	1.91943	0.000251495
PFN4	1.9194	0.00214526
LINGO1	1.91932	0.00574539
TRMT5	1.91931	0.000197604
PRSS48	1.91929	0.000802047
TMEM54	1.91894	0.000196888
HES1	1.9189	7.64962e-06
MAIP1	1.9186	0.00513833
NLGN1	1.91811	0.0057705
MGST1	1.91808	0.000232636
TCAF1	1.91788	0.00218391
BTC	1.91492	0.00656937
IER5L	1.91464	0.000505158
RAD54B	1.91386	0.00741391
RAD51AP2	1.91351	0.0198531
MEIS3	1.9133	0.000665325
NXT2	1.91199	0.000897354
SMIM18	1.91098	0.00195221
TMEM100	1.91079	0.00555611
ABCA12	1.90961	0.0111847
DGKB	1.90899	0.029322
TMEM201	1.90858	0.000112974
UQCRHL	1.90816	0.0024082
CKAP2	1.90592	0.000595415
H1-5	1.90473	0.0110681
ORC6	1.90354	0.00485267
FGF2	1.90152	0.000204294
IQCA1	1.90137	0.00134216
L1TD1	1.90107	0.00517186
IRX1	1.89978	0.0144938
MUCL1	1.89953	0.0414211
DCC	1.89888	0.00223906
MGME1	1.89766	1.42424e-05
MRPL22	1.89763	0.000276704
B3GNTL1	1.89611	0.00373448
COMMD6	1.89591	5.29303e-05
MLLT11	1.89538	0.00453956
ARR3	1.89496	0.00124915
PTPN5	1.89487	0.00864926
SLC28A3	1.89471	0.0049331
LPAR4	1.89435	0.0150331
CDC6	1.89398	0.00518635
CENPQ	1.89327	0.00584171
ZNF837	1.8929	0.0072842
GPRASP2	1.89248	0.000523562
SBK1	1.89245	4.23701e-05
ZNF582	1.89179	0.00197836
BDNF	1.89148	0.0129872
FANCB	1.89147	0.000833102
ANKS1B	1.89114	0.000157974
ACRBP	1.88907	0.0112189
EEF1B2	1.88846	6.84106e-05
PARS2	1.88804	0.000670621
H3C11	1.88792	0.00652032
CLDN12	1.88757	2.44476e-05
MAMDC2	1.8875	0.0020147
KIF3C	1.88742	5.56246e-05
DCP1B	1.88672	0.00849872
HES6	1.8867	0.0160394
PCGF2	1.88605	0.000132274
MLIP	1.88602	0.00979612
AMACR	1.8851	0.00904753
DYRK1B	1.88509	0.000391997
ADORA2B	1.88497	0.0020885
CEP170	1.88423	0.000366212
KDF1	1.88315	0.00587475
HPRT1	1.88273	0.00110186
RAB25	1.88271	0.000406398
AXL	1.88261	0.000242885
BEX2	1.88047	0.00122148
RNF43	1.88044	0.000177941
SULT1C4	1.88017	0.0011201
C15orf61	1.87862	0.00212856
TRIM58	1.87858	0.00186076
CKM	1.87753	0.0475256
DTD2	1.87671	0.000313445
METTL27	1.87624	0.00616
ZC3HAV1L	1.87602	3.29707e-05
PDC	1.87496	0.00455861
METTL9	1.87385	0.000318066
FAM220A	1.87379	2.51702e-05
CDK4	1.87317	0.000245028
CTF1	1.87314	0.00305705
H2AC4	1.87251	0.0226217
NDUFS3	1.87205	0.000631064
SLC38A3	1.87197	0.0387297
IFNK	1.87072	0.008839
LRRC20	1.87046	0.00516187
MCM8	1.87022	0.0012866
NUDT21	1.87016	0.000214121
SHF	1.86994	0.000254488
MYT1L	1.86982	0.0449733
TMEM254	1.86951	0.000497923
USP43	1.86939	0.00269902
RPL15	1.86739	0.000957849
SMIM10	1.86719	0.00836058
HSBP1	1.86663	0.000119629
COL2A1	1.86605	0.0328918
TYMS	1.86564	0.000274183
MCTS1	1.86517	0.00120549
SOWAHB	1.86479	0.00958463
TEDC2	1.86462	0.00679523
EXO5	1.86436	0.00565
HNF4G	1.86434	0.0302381
MORF4L2	1.86404	5.62003e-05
TMEM88B	1.86349	0.00145761
ZNF770	1.86343	0.000475424
PCDHA10	1.86312	0.00457119
FGF9	1.86298	0.00586406
CGN	1.8626	0.00248555
ADPRHL1	1.86234	0.00399719
ZNF124	1.86169	0.000434165
IL17RD	1.86162	5.42462e-05
RIMBP2	1.86151	0.0389622
DAB1	1.86148	0.0164828
DCT	1.86071	0.0191801
EEF1AKMT3	1.86065	0.000430716
C2orf15	1.85971	0.00359195
MIX23	1.85826	0.00213103
MAB21L4	1.85722	0.0471823
DUOXA1	1.85594	0.0109378
COA3	1.85515	0.000518955
VKORC1	1.85424	0.000728842
GPR137C	1.85398	0.00465839
APEX1	1.85386	6.16341e-06
CCDC43	1.85385	0.000306964
ELOVL6	1.85331	0.000814657
NBN	1.85258	0.000108623
ALKBH2	1.85245	0.00132133
ST20	1.85146	0.00399805
LAMB4	1.84985	0.011834
AP3B2	1.84901	0.00159354
ERRFI1	1.84801	0.000144322
NAALAD2	1.84797	0.0364055
SLC6A15	1.84686	0.0321588
PROSER2	1.84675	0.000562133
ZNF627	1.84592	0.000526643
ZDHHC15	1.84551	0.000333653
CELF4	1.84525	0.0139132
CNIH2	1.84502	0.00364307
PCDHAC2	1.84364	0.0121503
NTAN1	1.8435	0.00209602
GLRX5	1.84277	6.80155e-05
PON3	1.84215	0.00772664
CSMD1	1.8416	0.0174464
BFAR	1.84148	0.00181284
STK32A	1.84013	0.0102473
NDUFA6	1.83899	0.00547125
C2CD4D	1.83854	0.00767716
CELF3	1.83803	0.0118527
ZNF93	1.83797	0.000329341
GRB7	1.83779	0.000545856
ARC	1.83736	0.0209981
ADH6	1.83707	0.00411604
EFNB2	1.8368	0.000794605
ZNF738	1.83678	0.000417727
ADAM11	1.83677	0.00447735
TP73	1.83655	0.000166771
GTF2H1	1.83588	0.000124365
ARF5	1.83579	0.000294834
PRMT6	1.83566	0.000163783
ILF2	1.83542	1.55442e-05
CCNB1IP1	1.83489	0.000114245
ZFP37	1.83461	0.0022003
ZNF620	1.83312	0.000619969
ZC2HC1A	1.83127	5.90789e-05
GRIA2	1.83096	0.0346317
DNAL4	1.83025	0.000117288
ZNF214	1.82892	0.00380188
UPK1B	1.82865	0.015302
ARNT2	1.82854	0.00024519
UBR7	1.82794	0.0109996
SPAAR	1.82759	0.00477489
NCS1	1.82698	0.000104179
SPRED1	1.82691	3.63937e-05
SUGCT	1.82675	0.00179157
B4GALNT4	1.82613	2.25904e-05
NSA2	1.82496	4.104e-05
LRP12	1.82486	3.44163e-05
GPR137B	1.82388	0.000249083
CCDC148	1.82367	0.00239529
ZNF20	1.8234	0.011198
GTF2H2C	1.82292	0.00463592
SIM2	1.82232	0.0121359
PCDHB7	1.82216	0.0200143
PDGFA	1.822	0.00138131
TSFM	1.82197	0.00739999
CCDC173	1.82196	0.00488653
ROR2	1.82183	0.00344783
MYEOV	1.82092	0.00763421
RNF222	1.8205	0.0077107
SLC39A6	1.8202	0.000106945
TIMM9	1.82012	0.000547054
WDCP	1.82002	0.0018338
TEAD1	1.81993	0.000248554
ECHDC3	1.81901	0.00112755
RPL39	1.81835	0.000374694
ZNF485	1.81632	0.00532073
NPHP1	1.81624	0.0026566
ARMH4	1.81595	3.27818e-05
FHAD1	1.81546	0.0198497
FXYD3	1.81478	0.00284813
HUNK	1.81317	0.00527405
EFNA4	1.81312	0.00127974
KCTD19	1.81255	0.00474341
CDCA4	1.81202	0.000451281
RGS7BP	1.81056	0.00714189
HECW1	1.81056	0.0257805
TRUB1	1.81019	0.000332358
RPS15	1.80809	0.000107702
NOB1	1.80687	8.5314e-05
ZNF84	1.80643	0.000187449
LIN7B	1.8044	0.0106056
TXNRD3	1.8037	0.000187478
SGO2	1.80359	0.00171273
PIN4	1.80339	0.000176334
TEDDM1	1.80331	0.0109733
ADGRB2	1.80168	0.00941972
LANCL1	1.80164	0.000162377
FERMT1	1.80148	0.00139391
FAM171A1	1.80147	5.08086e-06
SHPK	1.79924	0.00505777
ESCO2	1.79891	0.0118237
NXT1	1.79889	0.00269922
TIMM8A	1.79849	0.000752726
ATP5MC1	1.79767	0.00021488
SLC5A4	1.79704	0.0147111
SHISAL1	1.7966	0.0250057
ZNF497	1.79536	0.00741632
TEX14	1.79534	0.00496527
ALKBH1	1.7949	0.00032622
PVRIG	1.79418	0.00682769
SYNDIG1	1.79404	0.0426305
NDUFS5	1.79131	1.71327e-05
TRO	1.79112	5.82941e-05
SHLD3	1.79091	0.0114248
SCAMP5	1.78985	0.00276231
SPACA9	1.78966	0.00389132
BEX3	1.78851	2.76555e-05
H2AC8	1.78848	0.00271825
CEP20	1.78816	0.00247637
SALL4	1.78788	0.00274322
IMMP1L	1.78761	0.000715211
NEURL3	1.78755	0.0144347
NUDT11	1.78738	0.00616089
CLDN1	1.78735	0.00251852
TTC30B	1.78683	0.00130124
LANCL3	1.78677	0.0088837
TMEM17	1.7857	0.0108729
PRDX4	1.78458	0.000161641
LZTS1	1.78454	0.000847913
GMFB	1.78405	0.000700027
SPATA7	1.78397	2.57736e-05
ZKSCAN3	1.78376	0.000149742
PODXL2	1.78355	0.000167404
GRPEL2	1.78351	9.69899e-05
LSM12	1.78319	0.000473343
LY6D	1.78258	0.04318
EXOSC9	1.78243	0.000241775
ALDH8A1	1.78157	0.00587297
RPS18	1.7814	0.000326101
MRPL3	1.78093	6.23842e-05
PGAP4	1.78048	0.00505344
FGF17	1.78028	0.0180528
PDZK1IP1	1.77932	0.0156918
THRSP	1.77915	0.0243603
RGS22	1.7788	0.0350319
CSTF3	1.77878	0.000162511
CNTN5	1.77809	0.0439333
C14orf132	1.77789	0.00498584
BEGAIN	1.77679	0.00482238
SNRPD1	1.77545	0.000217729
MYL3	1.77526	0.0289937
ZNF112	1.77418	0.00284884
DSC3	1.77399	0.00197245
FKBP7	1.77382	0.000153725
UCK2	1.77216	0.000253986
ZNF385C	1.77205	0.00774395
PCP2	1.77194	0.0144143
ALDH3B2	1.7718	0.0100439
MIS18A	1.77142	0.00122947
RRP15	1.7712	0.00120987
CENPE	1.77106	0.00126799
ID4	1.76925	0.000314337
COPRS	1.76924	0.000395061
TM4SF1	1.76894	0.00247209
COL23A1	1.76892	0.002802
MED31	1.76778	0.00775606
TNFRSF19	1.76775	0.00117489
CTDSPL	1.76708	2.72943e-05
MALSU1	1.76691	0.000318559
YPEL4	1.76683	0.000573177
PAK6	1.76581	0.00539286
LRRC8D	1.76571	4.66505e-05
NENF	1.7652	7.46516e-05
PDE6A	1.76516	0.00885858
ESD	1.76356	0.000148894
GLIS2	1.76294	0.00959089
SERPINA3	1.76258	0.00755166
AURKA	1.76172	0.00876661
ZNF595	1.76149	2.63834e-05
ITGA2	1.76097	0.00028038
FAM171A2	1.76091	0.0127947
HOMER3	1.7606	0.000303132
VLDLR	1.75997	0.000599922
ZNF428	1.75996	0.000727168
RORB	1.75969	0.00934676
NRG1	1.75956	0.00274442
CKMT1A	1.75879	0.0256892
BCL2A1	1.75802	0.0208563
UQCR10	1.75801	0.0140537
PTPRD	1.758	0.00455734
MTFMT	1.75727	7.02819e-05
SLC27A6	1.75685	0.00333573
PHLDA3	1.75652	0.000324577
TFF3	1.75619	0.0405027
FBXO8	1.75537	0.000415074
TUBA8	1.75326	0.00709146
ZNF443	1.7521	0.00208046
ACSM1	1.75187	0.00814456
GLIPR1L2	1.75158	0.00545053
RASD2	1.75151	0.00281465
CFAP43	1.74948	0.00569569
CERCAM	1.74916	0.000108275
WASF3	1.74843	0.00093784
CATSPERE	1.74788	0.00159019
CDKL3	1.74641	0.00528585
LRRC6	1.7441	0.00168672
GNPDA2	1.74363	0.00138526
MT1F	1.74348	0.0170075
BRCA1	1.74287	0.00119958
CYP7B1	1.74249	0.000773882
CNIH3	1.74122	0.00390107
CDC7	1.74076	0.00450193
SH2D5	1.74048	0.0488959
POSTN	1.7404	0.00787828
ENPP5	1.74036	0.00104831
ZNF257	1.74009	0.00758694
STUM	1.73983	0.000731473
MEX3D	1.73857	0.000323849
TMEM14A	1.73743	0.00430581
SNAI2	1.73698	0.00119641
EFNA5	1.73648	7.48094e-05
NT5C3B	1.73631	8.63003e-05
FBN3	1.73564	0.00349785
DBNDD1	1.73518	0.00177127
H2AJ	1.73472	0.000443381
ZSWIM4	1.73389	0.00592582
TLCD3A	1.73149	0.000923344
SEC61G	1.73139	0.00045823
PPP2R2C	1.73132	0.0353646
UCHL3	1.73124	0.00421745
SLC25A48	1.73069	0.0192794
C14orf39	1.73056	0.0100822
ARHGEF26	1.73007	0.00574886
FAM83D	1.72976	0.00582288
TSPAN2	1.72948	0.00555322
ASPM	1.7294	0.00737339
CENPBD1	1.7292	0.00189361
HGD	1.72864	0.0480484
USP30	1.72845	0.000219461
HS6ST1	1.72814	0.000206112
USP27X	1.72804	0.00247443
CKS2	1.72795	0.0429943
PITX2	1.72753	0.0294656
H4C6	1.72691	0.0154047
GYG2	1.72585	0.00319229
BTBD7	1.72585	0.00308109
RPL22L1	1.7256	0.00761966
KCNH1	1.72542	0.019691
BCL9	1.72528	9.36964e-05
GLO1	1.7251	6.23615e-05
MPHOSPH9	1.72487	0.000589844
LNPK	1.72451	0.000572692
CENPV	1.72406	0.000720004
MED20	1.72406	0.000956992
SLC26A4	1.72183	0.0291653
MEX3B	1.72154	0.00204826
WNK3	1.72148	6.12721e-05
ACTG2	1.72132	0.00257963
DCAF17	1.71947	6.66785e-05
ITPRID1	1.7186	0.0142571
FAM229B	1.71842	0.00404713
BTG3	1.7182	0.00019614
SUV39H2	1.71684	5.49049e-05
TMEM40	1.71514	0.0240252
SPAG17	1.71371	0.0113013
RMI1	1.71178	0.000430065
NPIPB12	1.7117	0.000673748
FAM210B	1.71042	0.00031951
PLXDC2	1.71015	0.00279857
MAPK8IP1	1.7096	0.000836365
SERPINB5	1.70922	0.00710314
RBP2	1.7088	0.0308905
DPP10	1.70856	0.0283225
R3HDM1	1.70849	0.000552302
TBPL1	1.70794	0.00476746
SMIM6	1.70768	0.0101565
GSTCD	1.7074	0.000526907
SPTSSB	1.70708	0.0147232
SPIN2A	1.70701	0.000616658
EFNA1	1.70701	0.00022499
PIGZ	1.70643	0.000668806
NDUFB6	1.70559	0.00274962
GPN3	1.70543	0.00135324
ADAMTS16	1.70543	0.00147934
GRAMD2A	1.70534	0.00620681
CFAP57	1.70502	0.0125297
MFSD6L	1.70436	0.0399049
FANK1	1.70436	0.011805
B4GALNT3	1.70246	0.000514684
IGSF1	1.702	0.0368046
KLC3	1.70193	0.00666835
TUSC3	1.70189	0.000223252
STIL	1.70141	0.000562484
RNF5	1.70091	0.00680192
IRX6	1.70039	0.0167307
TMEM231	1.70034	0.0011017
POLR2K	1.69971	0.000841186
EPGN	1.6993	0.0382624
SYNC	1.69919	0.0178263
NOMO1	1.69904	0.00165725
LIN9	1.69882	0.00307615
SEZ6L2	1.69878	0.00154328
H2BC9	1.69851	0.018582
SMPDL3A	1.69764	0.00204489
KCNIP4	1.69748	0.00832463
CPLX2	1.697	0.0371066
GSTA4	1.69556	0.000111926
TEX30	1.69529	0.0102872
SETMAR	1.69491	8.34253e-05
B3GALNT2	1.69483	0.00446801
SMIM10L2B	1.69399	0.0119688
NUP35	1.69395	0.000669033
PCDHB11	1.69381	0.0135338
ZSWIM3	1.69356	0.00741567
CMBL	1.69338	0.0110693
PEX11A	1.69315	0.000875341
SDHAF3	1.69258	0.00631794
ATP5PF	1.69207	0.000523693
FGF1	1.69193	0.00368437
INHBB	1.69107	0.000288067
DRG1	1.69072	0.000107103
BOLA1	1.69067	0.00696716
TRIB3	1.68983	0.00219962
PCDHA4	1.68978	0.0094251
CDC25A	1.68954	0.0195737
ZNRD2	1.68934	0.00167829
MYH1	1.68921	0.0465371
DACT3	1.68909	0.00236136
HENMT1	1.689	0.00432621
ZNF397	1.68801	0.000322886
ZNF135	1.68787	0.000580163
PGLYRP1	1.68669	0.0237056
H2BC8	1.68631	0.0027525
SMDT1	1.68631	0.0122502
NLE1	1.68594	0.00028383
LHFPL1	1.68587	0.0261113
NT5DC3	1.6857	4.03112e-05
USP54	1.68509	0.000187371
NKD2	1.68431	0.0146315
SPTSSA	1.68265	0.000689451
GGH	1.68265	0.00119168
PRPF39	1.68228	0.00036645
CCZ1	1.68226	0.000609836
SCOC	1.68186	9.9936e-05
CRIPT	1.68164	0.000490194
NCCRP1	1.68076	0.0193792
FBXO27	1.67936	0.00207478
GALNT17	1.67833	0.00717499
RWDD3	1.67818	0.00408498
UNC5C	1.67767	0.00428677
ZDHHC4	1.67696	0.000507912
CCDC62	1.67674	0.017948
NEK11	1.67591	0.00313042
NLN	1.67579	7.15599e-05
CTTNBP2NL	1.67559	0.000179012
MBOAT7	1.67546	0.00132625
PDRG1	1.67426	0.00303761
PSMB3	1.67401	0.0057986
PHF5A	1.67352	0.000938155
RRM2	1.67182	0.00860913
FZD1	1.6715	0.000428543
ATAD3C	1.67116	0.00303773
GMPR	1.67071	0.00454571
RYBP	1.67055	0.00162259
H2BC10	1.67019	0.0397416
KCNJ8	1.66841	0.0276655
CLDN4	1.66776	0.00229899
EIF5A2	1.6677	0.00238497
CHD1L	1.66759	0.00612095
F2RL1	1.66752	0.00715167
BEND6	1.6675	0.0272788
SGCA	1.66647	0.0159904
ANXA4	1.66585	8.1781e-05
ZFHX2	1.66549	0.000599146
HBS1L	1.66544	0.00131834
TMEM198	1.66507	0.00567465
TAS2R3	1.66443	0.00852455
RIDA	1.66236	0.0118186
SLC25A13	1.66231	0.001857
COA4	1.6623	0.000762696
GAREM2	1.66179	0.00465298
ZMYM3	1.66178	0.000148259
MINDY4	1.66145	0.00167852
ZNF280C	1.66085	0.00101125
ARVCF	1.65966	0.00146201
MEIOC	1.65964	0.0026577
ABHD12B	1.65898	0.0129833
ESPL1	1.65872	0.00733435
PDCL3	1.65863	0.00576302
MAPK6	1.6586	0.000131849
SAMD5	1.65811	0.000244578
MRPL35	1.65797	0.00010612
NECAB1	1.65777	0.011429
PEX11B	1.65759	0.000595995
ZNF174	1.65708	0.00810883
NUDT10	1.65692	0.0158891
KCNJ13	1.65674	0.000665755
BEX4	1.6566	3.86275e-05
HMGN5	1.65621	0.0031018
PTGS1	1.65582	0.000731597
TCEANC2	1.65535	9.68048e-05
MAML1	1.65508	0.00433869
AIF1L	1.6547	0.000772513
LPAR3	1.65468	0.0137056
CENPM	1.6546	0.0176742
CKS1B	1.65445	0.00672503
SMLR1	1.65439	0.0164536
CDT1	1.65353	0.00195647
RERG	1.65266	0.00961386
ATP8B4	1.6512	0.000727348
RAB11A	1.65085	0.000515039
PBOV1	1.65032	0.011597
SYN2	1.65013	0.0250581
ZNF454	1.64941	0.00227984
C22orf23	1.6489	0.00208452
MEST	1.64876	0.000172289
C6orf163	1.64869	0.00132569
USP49	1.6485	0.000845846
SRFBP1	1.64825	4.70074e-05
RCN2	1.6482	1.60988e-05
LSM14A	1.64803	0.000182933
UBAP2	1.64649	0.00018041
CHRNB2	1.64645	0.00506296
GTF3C6	1.64642	0.000819536
XXYLT1	1.64594	0.000115373
RTKN	1.64551	0.000220935
CNTF	1.645	0.0186402
MAPK8IP2	1.64451	0.0121001
KRT10	1.64378	0.00343173
CCT7	1.64355	0.00037376
ZNF22	1.64349	0.00462996
GLCE	1.64265	1.96882e-05
FNBP1L	1.64175	7.34655e-05
ZRANB3	1.6417	0.00326785
ITGB8	1.64034	0.0009023
MFGE8	1.63933	0.000995668
PIEZO2	1.63919	0.00196595
COQ3	1.63911	0.00705303
FAM78B	1.63879	0.00113273
GXYLT2	1.63866	0.000484327
ZNF33B	1.63838	0.000163307
DDIAS	1.6377	0.0110016
PGRMC1	1.63758	0.000478737
RPUSD2	1.63712	0.00609049
H1-0	1.63704	0.000356246
GALNT13	1.6365	0.0447868
GGPS1	1.63587	0.000907539
ACTR10	1.63563	0.000127699
PYCR1	1.63482	0.00182873
VDAC2	1.63464	0.000175385
TUBB2A	1.63422	0.0120307
KCNV2	1.63317	0.0142622
ALOX12B	1.63304	0.0448518
MARCHF5	1.63273	0.000284439
ALKBH6	1.63264	0.0042147
SKA3	1.63187	0.0149172
RNASEH1	1.63165	0.000751904
MRPL11	1.63002	0.00299293
ENOX2	1.62987	0.000736002
RBMX2	1.62982	0.000608092
DNTTIP1	1.62969	0.000691454
ASAH2	1.62967	0.0432576
DNAJC18	1.62675	0.0168127
LDLRAD3	1.62658	0.000304127
TMEM161B	1.62614	0.00177778
NEO1	1.62496	2.63927e-05
LYG1	1.6248	0.0229494
UTP14A	1.62478	0.000270448
MFAP1	1.6246	0.000843128
EHF	1.62459	0.0150566
SPATA5L1	1.62456	0.00176736
DTX3	1.62423	0.000126271
MTX2	1.62365	0.00125048
PFDN2	1.62309	0.00149373
SPDYE17	1.62209	0.00740358
NDUFB8	1.61967	0.000168931
BBLN	1.61939	0.000382133
SPIRE1	1.6193	0.000100906
S100A2	1.6189	0.0167852
FBXW12	1.61885	0.0400401
C11orf45	1.61857	0.0263489
SLC16A2	1.61831	0.000303009
TBX1	1.61817	0.00194182
GOLM1	1.61812	0.00142482
ERI3	1.61651	0.000150545
NIPA2	1.61612	0.00300531
DHX40	1.61563	0.000928043
SH3PXD2B	1.61533	0.000465569
PAQR4	1.61501	0.00977905
EPHA1	1.61451	0.00673238
DDIT3	1.61438	0.0070793
ELOVL7	1.61403	0.00466209
ZNF684	1.61379	0.00671388
LRP3	1.6131	0.000282245
PALB2	1.61309	0.00133263
PRRG3	1.61304	0.016096
RAC3	1.61287	0.0188226
KYAT1	1.61286	0.0331972
COX5A	1.61185	0.000546692
NOX4	1.61183	0.0192193
IRF6	1.61173	0.00289166
CD164L2	1.61172	0.0261444
LRRC9	1.6117	0.019438
RFC5	1.61169	0.00183333
KLHL11	1.61151	0.000689221
GRIN2A	1.61137	0.00807441
PAK4	1.61036	0.000488168
CGREF1	1.6093	0.0194094
PAIP1	1.60917	0.000315073
GPR82	1.60847	0.00141388
DCTPP1	1.60845	0.00852803
PSAT1	1.60807	0.00759676
H2AC15	1.6077	0.025862
SF3B6	1.60746	0.00261071
FBXW9	1.60707	0.0081315
ZNF232	1.60677	0.00512783
MTHFD1L	1.60644	0.000327085
IGFBP2	1.60632	0.00431009
NIPA1	1.60527	0.0300525
TNFAIP8L2	1.60521	0.0220625
CDPF1	1.60469	0.00380314
AKR1B1	1.60458	0.000265222
CHADL	1.60436	0.0315533
SPAG8	1.60423	0.037529
STON2	1.603	0.00279865
ETV4	1.60298	0.0016611
GPC6	1.60279	0.00868131
MOV10L1	1.60267	0.0446118
GNB3	1.60261	0.00498589
TENT5B	1.60235	0.00802757
DBF4B	1.60224	0.000123624
PINLYP	1.602	0.00646641
EME1	1.60162	0.0343632
CCDC196	1.6016	0.00443526
COPG2	1.60145	0.0028824
SSBP1	1.60127	0.001583
ADAMTS18	1.60056	0.0166108
TRIP13	1.59993	0.0198734
CSTF2	1.5999	0.00243402
TMPRSS11D	1.59968	0.0262652
PLPP2	1.59957	0.00728336
NGRN	1.5993	0.000164181
KIF5C	1.59921	0.0271651
TRIAP1	1.59874	0.00427538
YWHAE	1.59691	0.000329367
FREM2	1.59631	0.0193039
RAB23	1.59626	0.00194496
AJUBA	1.5962	0.000372143
SCUBE3	1.59592	0.000673014
CCDC144A	1.5956	0.0184413
ZNF579	1.59556	0.00117148
MRPL9	1.59423	0.00134813
CCDC77	1.59395	0.00216513
NDC80	1.59324	0.0191703
IGDCC4	1.59321	0.00593615
FBLIM1	1.59288	0.00294669
MMD	1.59277	0.00462437
TUBG1	1.59245	0.00161867
CENPO	1.59203	0.00196199
RSPH9	1.59088	0.0221073
MEA1	1.59064	0.000266704
ORC1	1.59055	0.0260209
CNOT6	1.5905	2.3574e-05
PTPRU	1.59044	0.00129236
CPXM1	1.58994	0.0147405
TCEAL9	1.58965	0.000823212
BGN	1.58942	0.00586239
EXTL2	1.58923	0.00316641
ASS1	1.58843	0.00366122
ARPC1A	1.58841	0.00334734
RHOC	1.58797	0.000317267
SNURF	1.58782	0.0198238
SCRN3	1.58762	0.000406164
AP1S1	1.5873	0.00103463
SUPT3H	1.5873	0.000133824
FIGNL1	1.58709	0.000584983
ATP5MC3	1.58657	0.000503246
MZT2B	1.58587	0.0040919
HP	1.585	0.0337965
UBE3D	1.58448	0.000419802
PGM2L1	1.58366	0.000314552
SLC35D2	1.58338	0.00367056
EIF5A	1.58262	0.000545595
ELP5	1.58242	0.0120679
KAT6B	1.58237	0.00125359
LYPD6	1.58184	0.0353633
PLRG1	1.58182	0.00131276
ANKRD65	1.58167	0.000885304
MGP	1.58167	0.0116454
DAD1	1.58162	0.00187789
SMIM10L2A	1.58142	0.00513695
CUEDC2	1.58134	0.00180666
GINS2	1.58098	0.0139434
PNMA8B	1.58092	0.00678705
KHDRBS3	1.58055	0.00245179
THOC7	1.58017	0.00113136
PRSS16	1.57952	0.00608126
WDFY2	1.5793	0.000108121
ANKRD53	1.57853	0.0184701
SLCO4C1	1.5778	0.0223451
ZC4H2	1.5775	0.00342021
ACTR3B	1.57689	0.000900633
LMO3	1.57638	0.0139808
MAP6	1.57623	0.0154415
B4GALNT1	1.57495	0.0123414
SLC23A3	1.57485	0.0191808
GRIN2D	1.5745	0.00749227
IZUMO1	1.5742	0.04265
H2BC18	1.57404	0.0297868
PRRG1	1.57349	0.0060888
PRR15L	1.57346	0.0109467
PKMYT1	1.57342	0.0160972
DUSP12	1.57335	0.00241797
CDC14B	1.57289	0.000860272
FAM110C	1.57279	0.00560512
METAP2	1.57254	0.00010588
TIMM23B	1.57185	0.00113755
INTU	1.57141	0.000309028
MNS1	1.57128	0.00305472
CPAMD8	1.57044	0.00241356
RBM8A	1.57002	0.000269474
SLC25A10	1.56989	0.0251278
LRRC42	1.56983	0.0058486
SIX2	1.56959	0.018653
ZNF239	1.56871	0.0076108
KNSTRN	1.56834	0.000853986
CKLF	1.56803	0.0228391
DNALI1	1.5679	0.00307248
PRPF40A	1.56702	0.000522567
ZNF669	1.56656	0.00380029
BSG	1.56651	0.00108507
GK5	1.56598	0.00134604
BCDIN3D	1.56568	0.00469545
PHOSPHO2	1.56492	0.0121666
KCNC3	1.5646	0.000488673
GLYATL1	1.56332	0.0164595
ATP5F1B	1.56282	0.000757645
CHAMP1	1.56229	0.00165317
PIK3C2G	1.56181	0.0486159
LRRC4C	1.56108	0.00947265
TUBA1A	1.5603	0.000151319
CDCA8	1.55965	0.0248261
FIBIN	1.55898	0.0081061
ZNF697	1.55894	0.000260549
GFAP	1.55873	0.0379477
SLC52A1	1.55757	0.0164706
SDS	1.55692	0.0200102
FOSL1	1.55654	0.00716907
TSPYL5	1.55632	0.000280267
GNB4	1.55628	0.000851563
CLEC10A	1.55584	0.0255417
ZNF724	1.55557	0.0230232
LHFPL4	1.55504	0.0132364
FCGR3A	1.55486	0.00882379
E2F8	1.55457	0.0280496
SNX7	1.55456	0.000901518
ZNF677	1.55402	0.000465998
PDP2	1.55346	0.000629445
CAV1	1.55343	0.00189839
NOXRED1	1.55313	0.011214
SLC25A24	1.55245	0.00640877
LZTFL1	1.55226	7.67857e-05
MAGEH1	1.55188	0.00467557
OSTC	1.55135	0.00243822
MRPS36	1.55113	0.013274
RPL32	1.55072	0.000481877
MSX1	1.5506	0.0367362
REC8	1.55055	0.0245424
TTC39A	1.55048	0.00224134
PCDHB13	1.54985	0.00287941
LOX	1.54966	0.000624176
SRR	1.54873	0.00356785
SLC13A4	1.5487	0.0011001
PEDS1	1.54759	0.000418348
B4GAT1	1.54665	0.0117367
ADGRL1	1.54627	0.000839058
RPS27	1.54591	0.00356696
ERC2	1.54567	0.014099
CHCHD2	1.54535	0.000302601
STMP1	1.54517	0.00139803
ITGBL1	1.54465	0.00584212
PIGC	1.54373	0.00249093
WNT8B	1.54351	0.0369444
SDC1	1.54314	0.00225953
LYPD5	1.5431	0.024864
RRH	1.54252	0.0124095
STEAP3	1.5424	0.00482896
IL17RC	1.54228	0.00301753
HOMER1	1.54204	0.00200594
PCDH19	1.54161	0.0243341
TMEM25	1.54084	0.0005265
INSYN1	1.5403	0.0398647
HAUS6	1.54023	0.000179099
TRIP6	1.53988	0.0023343
COL8A2	1.5392	0.00765641
EHHADH	1.53859	0.00116532
CLP1	1.5385	0.00929564
NBDY	1.53796	0.00847281
C2CD6	1.53796	0.0123864
DDX52	1.5378	0.000836502
KCNA2	1.53695	0.0126882
SLC16A4	1.53648	0.00235285
FAHD1	1.53622	0.00121023
GGCT	1.53611	0.00303711
ARL2	1.53587	0.00381841
H4C5	1.53571	0.000405588
CNIH1	1.53569	0.00107495
OLFM2	1.53499	0.0033728
COBL	1.53461	0.0101608
SNX12	1.53444	0.000957357
THG1L	1.53384	0.00586884
MAST1	1.53364	0.0467169
TUBA1B	1.53355	0.0107983
SNORC	1.53317	0.00530515
TMEM200C	1.5328	0.0172415
TMEM186	1.53229	0.0108145
NKAIN3	1.53132	0.0109904
NME7	1.53103	0.0052416
TSPAN1	1.53098	0.021979
ILDR1	1.53069	0.0172754
COMMD2	1.53042	0.000505585
IL1RL2	1.5299	0.0472633
CCNJL	1.52987	0.00194694
MT1X	1.52928	0.00391684
PRTFDC1	1.5287	0.0144493
PCDHGB1	1.52663	0.0361611
ZMPSTE24	1.5264	0.000154807
CCDC136	1.52639	0.022392
TFB2M	1.52635	0.00614815
SPDL1	1.52519	0.00222183
AKAP7	1.52461	0.00769876
GNA15	1.52401	0.00988163
TMEM238	1.5233	0.0310149
ARHGEF11	1.52327	0.000477465
P2RY13	1.52276	0.0343339
STYK1	1.52257	0.0272554
TTC8	1.52236	0.00059371
TWIST1	1.5218	0.0260522
FSD2	1.52071	0.0282631
DLG5	1.52066	0.00199404
ZNF322	1.52051	0.00140288
RPS21	1.52049	0.000323082
PTPRK	1.52029	0.00136633
CDH13	1.52021	0.0085535
C1orf226	1.52014	0.00202026
GNRH1	1.52006	0.0029379
MRPS31	1.51983	0.00381395
TBX19	1.51916	0.00156159
H2AC12	1.51912	0.0312665
LRRIQ1	1.51874	0.0376958
CAD	1.51849	0.000282385
VPS33B	1.51834	0.0333674
ARHGEF19	1.51811	0.00475984
BEND3	1.51803	0.00176059
MAP2	1.51799	0.000163751
EZH2	1.51775	0.00286033
ARL15	1.51769	0.000932224
HHIP	1.51736	0.0026045
LAGE3	1.51732	0.0153811
NCAM2	1.5171	0.0305511
DEPDC1	1.51705	0.0336469
MRPL13	1.517	0.00798631
DSG2	1.51682	0.00486802
SYCE2	1.51666	0.031624
SMS	1.51654	5.46109e-05
THEM5	1.51629	0.0146316
PPME1	1.51554	0.00010057
DNAJA1	1.51537	0.00306177
ATAD1	1.51473	0.00282491
IFT81	1.51471	0.000572884
CCDC25	1.51334	0.00024075
NECTIN4	1.51297	0.00526311
EIF4EBP1	1.512	0.00442794
PAK1IP1	1.5118	0.0207289
CETN3	1.51133	0.00194912
TMA7	1.51129	0.0101147
RACGAP1	1.51074	0.00278468
KCNJ9	1.51057	0.0143706
LSM1	1.50943	0.00527826
ZNF354B	1.50931	0.000304229
SDR42E1	1.50892	0.00222238
FBXO5	1.50868	0.0099056
FRG1	1.50862	0.00382807
NSDHL	1.50693	0.0121537
STPG4	1.50683	0.0333016
YPEL1	1.50656	0.00639285
CDC5L	1.50645	0.000447098
ZNF774	1.50631	0.00293427
NEDD4	1.50586	0.000919949
ASTN1	1.50562	0.0274925
TARBP2	1.50514	0.00146684
APCDD1	1.50507	0.00821042
ALG3	1.50484	0.00312815
IFT52	1.50384	0.000504411
GNAT2	1.50299	0.0138326
ANKRD61	1.50293	0.00492655
KLHDC10	1.5023	0.00032396
SUV39H1	1.50213	0.00588406
PRSS37	1.50207	0.0394129
TADA1	1.50192	0.0040619
PMEPA1	1.50151	0.00239441
ZNF578	1.50146	0.0395089
PGM1	1.50109	0.000918647
C8orf76	1.50005	0.00846978
UGT8	1.49991	0.00913447
TBC1D2	1.49881	0.00203433
EEF1AKMT1	1.4984	0.0175366
DNAAF1	1.49808	0.0191446
LHX6	1.49793	0.0144474
TRIM16	1.49757	0.00242224
ATP6V1E1	1.49741	0.000323448
NIPSNAP2	1.49685	0.000673775
IRX3	1.49673	0.0136251
CASTOR2	1.49671	0.000111647
EIF6	1.49645	0.00620772
UBQLN4	1.49618	0.000318453
PSMB6	1.49616	0.00698514
WASF1	1.49616	0.00424728
MAGOH	1.49597	0.00409282
CDKL2	1.49549	0.0307893
MRPL51	1.49503	0.00167107
JAM3	1.49496	0.000895157
ERI2	1.49474	0.00047249
TMEM69	1.49447	0.00303084
GLIPR1L1	1.49442	0.0222768
ARHGAP8	1.49425	0.00440455
HSF2	1.49421	0.000971169
ZBED3	1.49417	0.000134775
KLHL32	1.4931	0.0459489
BRCC3	1.49281	0.00119449
CHEK1	1.49245	0.0081801
FAM161A	1.49239	0.00546695
FOXL1	1.49236	0.0101574
TWSG1	1.49232	0.00168935
CROT	1.49205	0.00245808
ADI1	1.49185	0.00149959
TIGD2	1.49178	0.0018564
DNAJC8	1.49148	0.00152584
CRACD	1.49036	0.00962894
KNL1	1.48967	0.0173582
WDR88	1.4895	0.020411
TEAD4	1.48948	0.00708504
FAM76A	1.48906	0.000961027
GCAT	1.48872	0.0232414
ZNF71	1.48841	0.00357406
SLC29A4	1.48827	0.0181243
ADAMTS13	1.48783	0.0315908
PSMC3IP	1.48703	0.015175
GABPA	1.48699	0.000663625
LRRTM2	1.48614	0.00241893
CLSPN	1.48613	0.0186366
PPA1	1.48561	0.000252669
SOCS7	1.4855	0.00625369
CYP1B1	1.48524	0.0173275
NRG2	1.48438	0.0133796
SLC25A17	1.48402	0.00236587
H2BC4	1.48361	0.00778943
FRS2	1.48324	0.00131977
ZBTB5	1.48299	0.00245231
POLB	1.48294	0.00301005
EDAR	1.48288	0.0422029
MFHAS1	1.48238	0.0309203
TMX2	1.48197	0.00104409
SOX10	1.48177	0.00299533
CYP2S1	1.48146	0.0221267
FGF14	1.4813	0.00813792
RANBP17	1.48124	0.000612686
FAHD2B	1.48123	0.0155004
ADAM21	1.48085	0.0200024
LOXL3	1.48045	0.00473577
ZBTB6	1.48042	0.00368679
PIGU	1.48025	0.00122223
TWNK	1.47948	0.00275632
HEY1	1.47937	0.0105716
EXT1	1.47826	0.00201963
ZBTB26	1.47825	0.00436258
SPTY2D1OS	1.47815	0.0225775
CTPS2	1.4779	0.000720592
PPIC	1.47778	0.00596635
RITA1	1.47778	0.00361738
PTEN	1.47744	0.00284197
PITPNM2	1.47725	0.00171964
ASNS	1.47717	0.0141788
GLI2	1.47648	0.0284354
CADPS	1.47645	0.0247583
GJC1	1.47645	0.00226859
RNF26	1.47633	0.00271166
PRMT5	1.47589	0.00313459
VWDE	1.47576	0.00890624
SDF2L1	1.47552	0.0317273
RHOBTB1	1.47541	0.00669284
PLA2G4B	1.47506	0.0183334
NCAPG	1.47483	0.0364619
RIN1	1.47473	0.0142424
RPS24	1.47458	0.00169642
NGEF	1.47444	0.0118898
SLC44A1	1.47428	0.00233674
PLEKHG4	1.47395	0.00399934
ZNF205	1.47387	0.00238572
NANP	1.47344	0.00759468
BDH1	1.4729	0.0180418
SV2A	1.47285	0.00509191
CENPK	1.4728	0.0170887
PLPBP	1.47261	0.000146076
DAGLA	1.4724	0.00496314
PYGL	1.47179	0.00502626
C16orf87	1.47165	0.00250802
C12orf65	1.47153	0.00154269
GJB3	1.47098	0.0352414
RPL38	1.47028	0.00106501
SHANK1	1.47011	0.0145164
H2AC11	1.47005	0.0243238
TMCC2	1.46981	0.0173555
BRICD5	1.46926	0.0495516
TRAPPC2	1.4692	0.00164549
CNGA1	1.46895	0.0322518
JPT2	1.46894	0.00011874
POP1	1.46808	0.00327467
LDHA	1.46805	0.00292846
POMGNT2	1.46805	0.00495661
NUTF2	1.4674	0.00099392
CAP2	1.46704	0.00872539
CLPX	1.46663	0.00031015
MRPS21	1.46545	0.000210822
CSDC2	1.46505	0.0425266
RPS7	1.46436	0.00111112
MYH14	1.46431	0.0327866
GJB2	1.46411	0.0338582
KCNK5	1.46385	0.00627449
TUBGCP5	1.4631	0.00377642
CAPN5	1.46299	0.00277959
ATP5MK	1.46286	0.00446451
PLK4	1.46177	0.020469
CALU	1.46154	0.00114022
ELOB	1.46134	0.000558687
RNF180	1.46133	0.00423516
SPIN4	1.46045	0.00067815
FAM174A	1.46017	0.00678288
C18orf21	1.45985	0.0124981
CLBA1	1.45921	0.006059
MEMO1	1.45838	0.001833
CHCHD6	1.45831	0.00281185
ACMSD	1.45827	0.0402513
ATP5PD	1.45825	0.000419515
RARG	1.45795	0.000700471
CBY1	1.45784	0.00176751
RNF227	1.4574	0.00618888
APBB2	1.45669	0.000359694
SLC25A5	1.45626	0.000974363
RTL6	1.45599	0.000630134
ADGRV1	1.45505	0.0395257
C17orf67	1.45498	0.0127062
SPDYE1	1.45497	0.0065308
SNAPC2	1.45465	0.00543767
CCDC110	1.45464	0.0330939
MZT1	1.45382	0.0106437
CCDC14	1.45339	0.0016041
C5orf34	1.45323	0.0270969
TIPRL	1.45303	0.00729282
RABL2A	1.45272	0.00387228
UBE2V2	1.45259	0.00399974
KCNJ5	1.45247	0.0272909
ALKAL2	1.45243	0.00966828
PANK1	1.45196	0.00623126
RPGRIP1L	1.45128	0.00100969
PIGK	1.45098	0.0021111
PER1	-1.44826	0.00261089
KAT2B	-1.45004	5.82226e-05
HELZ2	-1.45027	0.00697253
PPP1R16B	-1.45262	0.0105864
PDK4	-1.45591	0.0170843
IL7R	-1.45807	0.0245745
RPGR	-1.46065	0.00675003
TMC6	-1.46352	0.0143605
ELL2	-1.46451	0.000653798
CD74	-1.46754	0.0018067
ITGA4	-1.46916	0.00902025
SLFN12L	-1.47783	0.00236682
SNRNP70	-1.47968	0.00217963
SEMA4D	-1.47972	3.98288e-05
OAS1	-1.4819	0.00568477
TRABD	-1.48284	0.000719855
ABI3BP	-1.49226	0.00507886
ARHGAP4	-1.49234	0.00482271
ABR	-1.49433	0.000436071
IRF4	-1.4956	0.0315742
NOP53	-1.50441	0.00111675
SEL1L3	-1.50574	0.00114063
HDAC9	-1.5077	0.0011325
EGFL7	-1.51286	0.00522542
CD6	-1.51809	0.0122221
TECPR1	-1.52557	0.00171772
STAB1	-1.52809	0.00135376
NIBAN3	-1.5316	0.0491316
PLEC	-1.53188	0.0015448
JUN	-1.53338	0.0023164
PRKCB	-1.5364	0.0181277
CIITA	-1.53775	0.00147653
EGR1	-1.54249	0.00562507
ISG20	-1.54268	0.00518196
C7	-1.54617	0.0240553
TSC22D3	-1.5466	0.00251366
SYNE1	-1.54698	0.000303842
ITGB2	-1.54756	0.000914234
MIDEAS	-1.5482	4.34547e-07
TNFAIP2	-1.56302	0.00200192
PITPNM1	-1.5653	0.000797953
RHOH	-1.56793	0.015793
RNASET2	-1.5687	0.00185906
ZFP36L2	-1.5691	2.40097e-05
TRANK1	-1.57128	0.000260188
INPP5D	-1.57157	0.00608081
KLHL6	-1.57328	0.00753153
SYNE3	-1.5748	2.61527e-05
PLCG2	-1.57673	0.00532361
REL	-1.57856	7.46867e-05
THEMIS2	-1.58477	0.00132157
STK17B	-1.58619	8.93153e-06
TNS1	-1.58937	0.000301829
VAV1	-1.59784	0.0195236
FGD3	-1.60076	0.00547502
LCP1	-1.60111	0.00163028
MKNK2	-1.61829	0.000529697
UBA7	-1.61896	0.00286956
ZAP70	-1.64301	0.0328387
DOCK2	-1.64855	0.00220081
PSD4	-1.65099	0.00158606
IRF1	-1.65332	0.000674351
ANKRD44	-1.65464	0.000101696
PTPRC	-1.65587	0.00378965
STK10	-1.66714	0.000215959
CEMIP2	-1.67748	0.000260094
ZFP36	-1.6808	0.00348471
CARD11	-1.68111	0.0076938
[truncated: 64 more rows]
