# Supplementary material for: PRMT5 inhibition has a potent anti-tumor activity against adenoid cystic carcinoma of salivary glands
Source: J Exp Clin Cancer Res. 2025 Jan 11;44:11. doi: 10.1186/s13046-024-03270-x (PMC11724466; doi:10.1186/s13046-024-03270-x)
Supplement: Supplementary file 14 — Supplementary Table 7: List of 37 methyltransferases included in the in vitro selectivity assays [file 13046_2024_3270_MOESM14_ESM.xlsx]

## Sheet: Sheet1
	MYB fusion	MYB expression	MYC expression	PRMT5 expression	Activted NOTCH1 mutation
ACCx5M1	MYB-NFIB	ü	low	low	-
ACCx6	MYB-TGFBR3	ü	ü	ü	-
ACCx2139	MYB-NFIB	ü	ü	ü	-
ACCx9	MYB-NFIB	ü	ü	ü	ü
ACCx11	MYB-NFIB	ü	ü	ü	ü
