# Supplementary material for: PRMT5 inhibition has a potent anti-tumor activity against adenoid cystic carcinoma of salivary glands
Source: J Exp Clin Cancer Res. 2025 Jan 11;44:11. doi: 10.1186/s13046-024-03270-x (PMC11724466; doi:10.1186/s13046-024-03270-x)
Supplement: Supplementary file 15 — Supplementary Table 8: Characterization of ACC PDX models used in this study [file 13046_2024_3270_MOESM15_ESM.xlsx]

## Sheet: Sheet1
Drug	Dose; ROA	Drug Target/Class	ACCx5M1	ACCx6	ACCx9	ACCx11	ACCx2139
Paclitaxel	20mg/kg; iv; q4dx3	microtubule poison	0.45	0.89	0.52
Cisplatin	3mg/kg; ip; q7d X5 or end	DNA damage	0.51	0.31	0.46	0.5
Everolimus	10 mg/kg; po; qd to end	mTOR	0.24	0.83	0.48	0.54
Regorafenib	25-30 mg/kg; po; qdx21-study end	VEGFR, FGFR, PDGFR, KIT	0.79	0.78	0.63	0.48
Sorafenib	60mg/kg; po; qdx21-28	VEGFR, PDGFR, KIT, RAF, RET	-0.04	0.99	0.78	0.6
Axitinib	50 mg/kg; po; qd or bid to end	VEGFR, PDGFR, KIT	0.23	0.32	1.06	0.57
Lenvatinib	30 mg/kg; po; qd to end	VEGFR, FGFR, PDGFR, KIT			1.05	0.76
Apatinib	200 mg/kg; po; qd to end	VEGFR			0.83	0.41
Vorinostat	100mg/kg; ip; qdx5x2-4	HDAC	-0.19	-0.36	0.28	0.32
Imatinib	100mg/kg; po; qdX7 or qd to end	KIT, ABL, PDGFR	-0.01	0.77	0.44	0.06
Lapatinib	50-100mg/kg; po; qdx21-28	EGFR/HER2	-0.01	0.7	0.42	0.28
DBZ	4.64 mg/kg; po; qdx3 to end	GSI/NOTCH	0.24	-0.75	0.91	0.5
*Tumor grow inhibition (%) calculated when control tumors reached a mean volume of 1cm3
Blank cells indicate drug has not yet been tested in that model
Red cells indicate "high" activity
