# Supplementary material for: PRMT5 inhibition has a potent anti-tumor activity against adenoid cystic carcinoma of salivary glands
Source: J Exp Clin Cancer Res. 2025 Jan 11;44:11. doi: 10.1186/s13046-024-03270-x (PMC11724466; doi:10.1186/s13046-024-03270-x)
Supplement: Supplementary file 16 — Supplementary Table 9: Baseline in vivo responsiveness to various therapeutic agents in ACC PDX models (data obtained from the ACC Research Foundation) [file 13046_2024_3270_MOESM16_ESM.xlsx]

## Sheet: Sheet1
ID	Start	End	Ref	Alt	Func.refGene	GeneDetail.refGene	AAChange.refGene	ExonicFunc.ensGene	AF_TUMOR	Exonic_location
4A-ACC	136505587	136505587	C	T	exonic	.	c.G4309A:p.G1437R	nonsynonymous SNV	0.103	Exon:25 of 34
ACC-01	136508358	136508358	G	A	exonic	.	c.C3199T:p.P1067S	nonsynonymous SNV	0.111	Exon: 20 of 34
10A-ACC	136496647	136496647	-	ACTA	exonic	.	c.7091_7092insTAGT:p.Y2365Sfs*143	frameshift insertion	0.283	Exon:34 of 34
ACC-05	136496364	136496364	G	A	exonic	.	c.C7375T:p.Q2459X	stopgain	0.333	Exon:34 of 34
ACC-05	136504959	136504959	-	AGA	exonic	.	c.4731_4732insTCT:p.V1577_V1578insS	nonframeshift insertion	0.158	Exon:26 of 34
ACC-05	136509958	136509958	G	A	exonic	.	c.C2744T:p.P915L	nonsynonymous SNV	0.23	Exon:18 of 34
ACC-10	136496909	136496910	GG	-	exonic	.	c.6829_6830del:p.P2277Cfs*76	frameshift deletion	0.375	Exon:34 of 34
ACC-10	136500848	136500848	-	ACAT	splicing	c.5639-1->ATGT	.	.	0.461	Intron: 30 of 33
5A-ACC	136506628	136506628	C	A	exonic	.	c.G3913T:p.E1305X	stopgain	0.266	Exon: 24 of 34
5A-ACC	136506630	136506630	C	A	exonic	.	c.G3911T:p.C1304F	nonsynonymous SNV	0.267	Exon: 24 of 34
ACC-03	136505421	136505421	T	A	exonic	.	c.A4475T:p.Q1492L	nonsynonymous SNV	0.193	Exon: 25 of 34
ACC-03	136505423	136505425	CGT	-	exonic	.	c.4471_4473del:p.T1491del	nonframeshift deletion	0.192	Exon: 25 of 34
