# Supplementary material for: PRMT5 inhibition has a potent anti-tumor activity against adenoid cystic carcinoma of salivary glands
Source: J Exp Clin Cancer Res. 2025 Jan 11;44:11. doi: 10.1186/s13046-024-03270-x (PMC11724466; doi:10.1186/s13046-024-03270-x)
Supplement: Supplementary file 17 — Supplementary Table 10: NOTCH1 mutations identified across ACC tumors included in the UChicago dataset [file 13046_2024_3270_MOESM17_ESM.xlsx]

## Sheet: Sheet1
Process	Pathway	ACC-15	ACC-32	ACC-9	ACC-13	11A-ACC	ACC-3	ACC-8	5A-ACC	ACC-2	ACC-5	ACC-11	ACC-24	ACC-17	ACC-23	ACC-30	ACC-18	ACC-28	ACC-14	ACC-12	ACC-20	ACC-36	ACC-45	ACC-39	ACC-26	ACC-29	ACC-31	ACC-33	ACC-34	ACC-21	ACC-27	3A-ACC	ACC-10	ACC-1	ACC-4	16A-ACC	8A-ACC	12A-ACC	ACC-44	ACC-38	ACC-46	1A-ACC	ACC-7	4A-ACC	ACC-43	ACC-40	ACC-41	2A-ACC	9A-ACC
Cell Cycle	Ubiquitin-dependent degradation of Cyclin D.R-HSA-75815	0.543943	1.37078	2.57278	2.83682	0.256496	0.256496	0.256496	0.256496	0.256496	0.256496	2.04424	2.43106	0.256496	1.61278	1.37826	1.02222	1.02222	2.03147	1.50435	1.35047	2.05114	3.14411	0.463304	1.89195	1.99642	1.31838	0.87936	1.5934	1.25538	1.13085	1.88365	1.95669	1.71785	1.64496	1.39801	1.2152	0.949974	1.5556	1.60819	1.78309	1.51672	1.24814	2.10851	1.42621	2.19133	1.7476	0.665302	1.33294
	Telomere Extension By Telomerase.R-HSA-171319	1.46194	0.446427	1.39693	1.39598	1.39803	1.39392	1.46107	1.39392	1.39392	1.39392	1.39392	1.39392	1.39392	1.47511	1.39392	1.43976	1.39598	0.887078	1.24997	1.6256	0.71626	0.74187	0.485574	0.854858	0.833545	1.24067	0.57639	1.26831	1.58043	0.76248	0.755326	0.908925	0.759987	0.0402158	0.849022	0.720034	-0.189557	-1.09297	-0.69766	-0.00686023	0.42814	0.914712	0.810804	1.00827	0.945085	0.269644	0.678438	1.2105
	The role of GTSE1 in G2-M progression after G2 checkpoint.R-HSA-8852276	0.683722	0.413836	0.647755	0.701891	0.647347	1.0212	0.645527	0.647914	0.645527	0.645527	0.678164	0.684111	0.668282	0.739532	0.657143	0.672038	0.733362	0.657357	0.56327	0.657208	0.615785	0.413412	0.147003	0.699084	0.371822	0.162728	0.239444	0.188374	0.92664	0.709038	0.188433	0.508495	0.410656	0.467433	-0.0814873	0.22703	0.13639	0.245817	0.130474	0.00287869	0.0323322	0.179809	0.134975	0.201946	0.412986	0.153088	0.283304	0.531233
	G1 Phase.R-HSA-69236	0.0393614	0.295308	0.261006	0.608733	0.0201632	0.0885843	0.0331412	0.0228485	0.160611	0.0195995	0.632908	0.506729	0.31617	0.590828	0.386437	0.290474	0.269923	0.501099	0.334883	0.338214	0.352335	0.75175	0.144263	0.517561	0.407886	0.319269	0.252952	0.312399	0.299412	0.236428	0.336553	0.531898	0.409091	0.384299	0.357265	0.337461	0.201645	0.413594	0.428367	0.511736	0.335514	0.391811	0.393312	0.482972	0.466238	0.347158	0.138087	0.422253
	Cyclin D associated events in G1.R-HSA-69231	0.0393614	0.295308	0.261006	0.608733	0.0201632	0.0885843	0.0331412	0.0228485	0.160611	0.0195995	0.632908	0.506729	0.31617	0.590828	0.386437	0.290474	0.269923	0.501099	0.334883	0.338214	0.352335	0.75175	0.144263	0.517561	0.407886	0.319269	0.252952	0.312399	0.299412	0.236428	0.336553	0.531898	0.409091	0.384299	0.357265	0.337461	0.201645	0.413594	0.428367	0.511736	0.335514	0.391811	0.393312	0.482972	0.466238	0.347158	0.138087	0.422253
	Transcriptional activation of p53 responsive genes .R-HSA-69560	0.507296	0.449611	0.367106	0.365097	0.365097	0.365097	0.365097	0.365097	0.365097	0.365097	0.368298	0.365097	0.365097	0.365097	0.365097	0.365097	0.365097	0.299393	0.162855	0.361718	0.644653	0.708797	0.424195	0.00540004	0.00339151	0.433818	0.409883	0.366218	0.610943	-0.0746559	0.206635	0.494273	0.414222	0.247202	0.451781	0.319311	0.254667	0.233351	0.181999	-0.0306768	0.284615	0.136288	0.300115	0.0639357	0.191402	0.31112	0.426925	0.134142
	Transcriptional activation of cell cycle inhibitor p21 .R-HSA-69895	0.507296	0.449611	0.367106	0.365097	0.365097	0.365097	0.365097	0.365097	0.365097	0.365097	0.368298	0.365097	0.365097	0.365097	0.365097	0.365097	0.365097	0.299393	0.162855	0.361718	0.644653	0.708797	0.424195	0.00540004	0.00339151	0.433818	0.409883	0.366218	0.610943	-0.0746559	0.206635	0.494273	0.414222	0.247202	0.451781	0.319311	0.254667	0.233351	0.181999	-0.0306768	0.284615	0.136288	0.300115	0.0639357	0.191402	0.31112	0.426925	0.134142
	Postmitotic nuclear pore complex (NPC) reformation.R-HSA-9615933	0.0868174	0.26134	0.810043	0.550519	0.0207659	0.550519	0.0207659	0.0207659	0.0207659	0.0207659	0.550519	0.98994	0.0207659	0.98994	0.0207659	0.550519	0.382378	0.759197	0.654229	0.621323	0.613405	0.49313	0.327392	0.335276	0.423576	-0.0452857	0.382378	0.453826	0.0207659	0.56881	0.279395	-0.192074	0.0207659	0.00343799	0.0315168	0.0375193	0.115163	0.298948	0.332085	0.343994	0.0827442	0.105158	0.201593	0.389475	0.0995093	0.193462	0.0129749	0.31306
	Mitotic Telophase-Cytokinesis.R-HSA-68884	0.309905	0.276975	0.385396	0.375256	0.321434	0.375422	0.36426	0.321434	0.321434	0.321434	0.484749	0.464406	0.436145	0.369907	0.566073	0.442374	0.373499	0.435808	0.464665	0.413904	0.378445	0.30863	0.0556652	0.162446	0.392328	0.331104	0.336646	0.375198	0.358293	0.470451	0.216985	0.281381	0.0291746	0.165825	-0.0686234	0.130199	0.0883244	0.213405	0.145591	0.0119283	0.185421	0.203109	0.149472	0.201998	0.265688	0.163754	0.078541	0.136789
	G2-M DNA replication checkpoint.R-HSA-69478	0.405508	0.530089	0.472016	0.611794	0.472016	0.482712	0.587625	0.472016	0.472016	0.472016	0.482712	0.66654	0.472016	0.472016	0.472016	0.472016	0.472016	0.620038	0.623926	0.570502	0.333999	0.853667	0.0478211	0.223597	0.196013	0.313409	0.416204	0.366695	0.393082	0.345901	-0.215007	-0.0311452	0.171561	-0.0341137	-0.207005	-0.00707658	0.116566	0.224944	0.101049	-0.0495605	0.0644612	0.201168	0.0818806	0.213543	0.0126855	-0.269549	-0.208818	-0.0948103
	Chk1-Chk2(Cds1) mediated inactivation of Cyclin B:Cdk1 complex.R-HSA-75035	0.0107605	0.0583308	0.264648	0.519273	0.264832	0.297345	0.289421	0.264648	0.264648	0.292021	0.487881	0.373433	0.461013	0.336966	0.26476	0.323168	0.456136	0.41026	0.498224	0.300426	0.451534	0.599914	0.167298	0.254016	0.184842	0.283254	0.244537	0.178927	0.211195	0.445939	0.117017	0.159495	0.122994	0.0745042	0.127142	0.134995	0.111565	0.283948	0.209828	0.227501	0.0753645	0.159291	0.119276	0.244112	0.126143	0.0683741	0.0343826	0.209361
	SCF(Skp2)-mediated degradation of p27-p21.R-HSA-187577	0.0665802	0.169773	0.344921	0.383656	0.0382651	0.0471102	0.0677172	0.0386149	0.0371409	0.0371409	0.304928	0.32877	0.0526065	0.237125	0.192133	0.140111	0.14509	0.270842	0.210277	0.182091	0.272547	0.440174	0.0615929	0.248509	0.251537	0.183445	0.119622	0.195107	0.164041	0.143436	0.245212	0.257167	0.219961	0.216268	0.175354	0.154745	0.121584	0.206467	0.210955	0.228067	0.197416	0.161428	0.269673	0.192574	0.286496	0.224432	0.0787442	0.150633
	G1-S-Specific Transcription.R-HSA-69205	0.154899	0.172206	0.187926	0.492416	0.183737	0.367473	0.192138	0.183572	0.181773	0.177168	0.42218	0.191167	0.184026	0.421421	0.356471	0.192943	0.183008	0.308234	0.22912	0.271339	0.130915	0.320191	0.137081	0.323208	0.203172	0.109096	0.139035	0.131544	0.0421979	0.0127148	0.0201293	0.214794	0.203853	0.225537	0.100987	0.125334	0.0892265	0.19103	0.110643	0.15069	0.136312	0.143521	0.195192	0.181735	0.0850565	0.0997034	0.108281	0.157904
	Activation of the pre-replicative complex.R-HSA-68962	0.161188	0.120169	0.213069	0.381926	0.223076	0.240658	0.340384	0.226595	0.209174	0.206788	0.346844	0.329235	0.203278	0.251198	0.308766	0.35964	0.208491	0.331095	0.188655	0.261703	0.253893	0.244342	-0.0402788	0.217222	0.0918207	0.177745	0.240052	0.225689	0.225979	0.201856	0.0688811	0.163602	0.131248	0.139749	0.0606175	0.0665599	0.0872679	0.154421	0.0930365	0.120393	0.0829217	0.117936	0.130212	0.160409	-0.0148934	0.0652277	0.000518633	0.0885658
	E2F-enabled inhibition of pre-replication complex formation.R-HSA-113507	0.176466	0.253364	0.287162	0.328393	0.287162	0.380478	0.335951	0.344943	0.287162	0.287162	0.29729	0.341197	0.287162	0.424065	0.287162	0.287162	0.287162	0.352548	0.282645	0.262539	0.236928	0.29061	-0.0187228	0.218241	0.223692	0.20793	0.21699	0.0890906	0.222948	0.201271	-0.031838	0.0486106	0.13953	0.0898969	-0.0288247	0.0794187	0.0832652	0.145619	0.178311	0.0526754	0.113122	0.172311	0.0938674	0.198222	-0.0989124	-0.0223319	-0.113877	0.00928067
	Activation of ATR in response to replication stress.R-HSA-176187	0.154099	0.12508	0.210714	0.351608	0.225363	0.236911	0.327448	0.230511	0.214183	0.211354	0.321742	0.308625	0.2162	0.254876	0.296803	0.336334	0.221921	0.315516	0.180681	0.234139	0.227635	0.231398	-0.0134842	0.205088	0.108885	0.173647	0.223221	0.207173	0.210011	0.193709	0.0648726	0.152269	0.115065	0.126568	0.0385907	0.0613543	0.0717704	0.137139	0.0876135	0.112004	0.0750399	0.116509	0.112069	0.157003	-0.0266547	0.0366321	-0.0148993	0.0557513
	G1-S Transition.R-HSA-69206	0.122329	0.118386	0.190907	0.342405	0.158104	0.203799	0.226973	0.161241	0.150451	0.148388	0.300911	0.251137	0.15085	0.245273	0.25286	0.241432	0.164002	0.264467	0.169926	0.211546	0.191477	0.243478	0.0108359	0.205588	0.118255	0.139975	0.165745	0.16143	0.146301	0.12742	0.0702273	0.152915	0.13319	0.143044	0.0691171	0.0777801	0.077278	0.142147	0.100006	0.116947	0.0938847	0.109829	0.134978	0.14407	0.0409259	0.0811943	0.0287441	0.0884676
	G2-M Checkpoints.R-HSA-69481	0.113069	0.127603	0.188345	0.273912	0.223432	0.196452	0.238109	0.159658	0.153681	0.154645	0.28186	0.230357	0.213709	0.231904	0.20906	0.20427	0.184238	0.181038	0.184674	0.194468	0.129173	0.237	0.0682949	0.191517	0.0703298	0.16068	0.168694	0.155252	0.170912	0.161269	0.0890473	0.139392	0.117098	0.107729	0.041069	0.0878991	0.0832622	0.136967	0.10556	0.0884342	0.0953163	0.139392	0.0964527	0.184043	0.00175082	0.0381083	0.0304546	0.0766757
	E2F mediated regulation of DNA replication.R-HSA-113510	0.126134	0.185757	0.188112	0.32945	0.187705	0.30354	0.210816	0.215075	0.187705	0.187705	0.286923	0.2133	0.187705	0.346975	0.259745	0.187705	0.187705	0.273026	0.213811	0.218297	0.152147	0.24788	0.0437777	0.226502	0.173122	0.129914	0.137676	0.0797285	0.109852	0.0809041	-0.00895394	0.0999002	0.139926	0.131308	0.0286658	0.0850175	0.0716125	0.137405	0.133992	0.0802079	0.10204	0.128443	0.120313	0.156272	-0.0109198	0.0335008	-0.00419759	0.0674093
	Mitotic G1 phase and G1-S transition.R-HSA-453279	0.0903663	0.10739	0.145389	0.303685	0.102058	0.156584	0.151021	0.105299	0.112559	0.0961404	0.276423	0.2104	0.138544	0.243844	0.212489	0.184104	0.137914	0.229218	0.154579	0.188094	0.154825	0.248956	0.0348443	0.204848	0.133258	0.132103	0.137437	0.128906	0.116784	0.0974431	0.0900163	0.159649	0.138361	0.145873	0.0841996	0.093314	0.0737699	0.146076	0.116248	0.139017	0.101852	0.121453	0.133106	0.157176	0.0834949	0.093441	0.0361103	0.108785
	Cell Cycle Checkpoints.R-HSA-69620	0.139456	0.135838	0.192617	0.268187	0.21538	0.223829	0.247494	0.198692	0.179279	0.181324	0.261322	0.246681	0.231775	0.230166	0.222557	0.215426	0.205908	0.226221	0.19711	0.212375	0.152229	0.242915	0.0980294	0.15868	0.11512	0.148739	0.173077	0.184985	0.175221	0.153786	0.0594021	0.124637	0.1059	0.0882231	-0.00608426	0.0661721	0.0549629	0.112949	0.0816766	0.0583841	0.0643238	0.0911758	0.0761716	0.13342	0.0494498	0.0267976	0.0456387	0.0392375
	AURKA Activation by TPX2.R-HSA-8854518	0.125358	0.131446	0.167629	0.277278	0.177472	0.18173	0.210653	0.175253	0.159793	0.160376	0.212539	0.226407	0.216539	0.25229	0.188976	0.197221	0.193737	0.241332	0.223818	0.182615	0.193878	0.223388	0.0982111	0.137503	0.173577	0.129656	0.127048	0.188369	0.147093	0.263361	0.114317	0.124127	0.110701	0.120493	0.0709178	0.0680334	0.0651863	0.128392	0.0712948	0.058858	0.0292565	0.0487748	0.0819253	0.136316	0.0663721	0.0508743	0.0318355	-0.00772082
	Amplification of signal from the kinetochores.R-HSA-141424	0.130506	0.139481	0.209215	0.283728	0.226542	0.246924	0.265019	0.250145	0.208076	0.212234	0.25974	0.271064	0.251777	0.23397	0.257912	0.250636	0.234109	0.259502	0.222475	0.218911	0.142519	0.215784	0.106756	0.154147	0.151458	0.138262	0.175621	0.214702	0.151674	0.166685	0.0231241	0.10879	0.0908231	0.0707572	-0.0705146	0.0359714	0.0250807	0.0905403	0.0490449	0.0515073	0.035934	0.0634466	0.0591004	0.115303	0.0560764	0.00620365	0.0223677	-0.0034584
	Amplification of signal from unattached kinetochores via a MAD2 inhibitory signal.R-HSA-141444	0.130506	0.139481	0.209215	0.283728	0.226542	0.246924	0.265019	0.250145	0.208076	0.212234	0.25974	0.271064	0.251777	0.23397	0.257912	0.250636	0.234109	0.259502	0.222475	0.218911	0.142519	0.215784	0.106756	0.154147	0.151458	0.138262	0.175621	0.214702	0.151674	0.166685	0.0231241	0.10879	0.0908231	0.0707572	-0.0705146	0.0359714	0.0250807	0.0905403	0.0490449	0.0515073	0.035934	0.0634466	0.0591004	0.115303	0.0560764	0.00620365	0.0223677	-0.0034584
	Mitotic Spindle Checkpoint.R-HSA-69618	0.137633	0.127514	0.207719	0.26858	0.225909	0.250831	0.261798	0.240777	0.206799	0.210157	0.250822	0.269094	0.245777	0.228505	0.251585	0.24191	0.228365	0.257418	0.218147	0.222203	0.132548	0.226008	0.108827	0.146899	0.153504	0.134619	0.169885	0.211258	0.138704	0.169559	0.0307521	0.0925584	0.0796699	0.0630273	-0.073068	0.0339017	0.0221669	0.0898262	0.0601438	0.0481482	0.0310058	0.0604952	0.0539484	0.112879	0.0691767	-0.00316482	0.0300526	-0.00237621
	Separation of Sister Chromatids.R-HSA-2467813	0.121302	0.132344	0.194492	0.262764	0.209065	0.227797	0.250296	0.230443	0.19234	0.196106	0.248716	0.255968	0.240178	0.222829	0.242039	0.236643	0.223311	0.2475	0.211546	0.204154	0.134004	0.208233	0.0997152	0.147612	0.142414	0.131628	0.166	0.204427	0.143874	0.164043	0.0223951	0.103786	0.0895762	0.0688054	-0.0646518	0.0357695	0.024896	0.0879292	0.0490276	0.0518973	0.0345203	0.0617815	0.058381	0.111556	0.0547474	0.00816118	0.0159944	0.000468054
	EML4 and NUDC in mitotic spindle formation.R-HSA-9648025	0.122439	0.130673	0.196298	0.266455	0.212553	0.231927	0.248899	0.234696	0.195353	0.199312	0.243918	0.254574	0.236721	0.220296	0.241983	0.235157	0.219652	0.243565	0.208835	0.204971	0.133716	0.202531	0.100491	0.144085	0.142063	0.129688	0.164957	0.201253	0.141902	0.156282	0.021959	0.101406	0.0850936	0.0664335	-0.0661572	0.0339285	0.0237315	0.0851294	0.0462286	0.0487196	0.0337963	0.0598636	0.0555053	0.108446	0.0529029	0.00582835	0.0210377	-0.00312482
	Mitotic Anaphase.R-HSA-68882	0.118998	0.130553	0.190877	0.260193	0.205158	0.225077	0.245763	0.22877	0.188768	0.192459	0.246135	0.25354	0.23693	0.218646	0.237825	0.232539	0.219274	0.244597	0.208343	0.201764	0.132727	0.20555	0.0989051	0.146088	0.141745	0.129914	0.164214	0.201275	0.142522	0.162257	0.0223076	0.101811	0.0886714	0.068136	-0.0634405	0.0354463	0.0247639	0.0872257	0.04905	0.0518592	0.0342114	0.0613183	0.0577118	0.110694	0.054556	0.0081677	0.0160625	0.000697607
	Mitotic Metaphase and Anaphase.R-HSA-2555396	0.118907	0.130337	0.190667	0.259877	0.204927	0.224815	0.245512	0.228502	0.188562	0.192247	0.245841	0.253234	0.236649	0.218394	0.237544	0.232308	0.219126	0.244297	0.207978	0.201591	0.132492	0.205255	0.0988	0.145885	0.141548	0.129705	0.164023	0.201032	0.142312	0.162016	0.022342	0.10162	0.0885089	0.0680583	-0.063363	0.0353925	0.0247356	0.0871353	0.0490258	0.0518186	0.0341463	0.0612441	0.057605	0.110587	0.0544356	0.00811238	0.0160763	0.000582
	Deposition of new CENPA-containing nucleosomes at the centromere.R-HSA-606279	0.0939523	0.110898	0.243362	0.253748	0.243362	0.251003	0.269556	0.243362	0.244212	0.243362	0.343157	0.276461	0.246728	0.256548	0.245463	0.243362	0.246026	0.214177	0.199784	0.154732	0.0761834	0.202628	0.0531168	0.148559	0.143347	0.0955391	0.137585	0.21056	0.133552	0.104507	0.0678346	0.0836928	0.0788917	0.0130755	-0.0415395	0.0305441	0.0325944	0.0882878	0.0637058	0.0651338	0.0444634	0.0804162	0.0814003	0.127187	0.047886	0.0322808	-0.0708298	-0.0470958
	Nucleosome assembly.R-HSA-774815	0.0939523	0.110898	0.243362	0.253748	0.243362	0.251003	0.269556	0.243362	0.244212	0.243362	0.343157	0.276461	0.246728	0.256548	0.245463	0.243362	0.246026	0.214177	0.199784	0.154732	0.0761834	0.202628	0.0531168	0.148559	0.143347	0.0955391	0.137585	0.21056	0.133552	0.104507	0.0678346	0.0836928	0.0788917	0.0130755	-0.0415395	0.0305441	0.0325944	0.0882878	0.0637058	0.0651338	0.0444634	0.0804162	0.0814003	0.127187	0.047886	0.0322808	-0.0708298	-0.0470958
	Resolution of Sister Chromatid Cohesion.R-HSA-2500257	0.115662	0.126942	0.186098	0.250255	0.19867	0.215832	0.239731	0.218544	0.183121	0.186622	0.241294	0.246715	0.232199	0.214728	0.231124	0.22715	0.215572	0.239098	0.205006	0.19398	0.128364	0.200418	0.0946647	0.143372	0.13582	0.125966	0.159487	0.196827	0.13804	0.162641	0.020556	0.100175	0.0885103	0.0668416	-0.0607993	0.0349931	0.0239522	0.0858374	0.0476242	0.0522567	0.0331045	0.0597456	0.0581399	0.108305	0.0533639	0.00929126	0.011112	0.00333865
	Mitotic Prometaphase.R-HSA-68877	0.112868	0.118559	0.176634	0.244935	0.187511	0.203068	0.22567	0.20378	0.172116	0.17505	0.227967	0.237068	0.226056	0.213096	0.215157	0.214264	0.207	0.231169	0.201319	0.183203	0.135063	0.18825	0.0890136	0.134931	0.138877	0.120371	0.144403	0.186403	0.131354	0.176082	0.0355386	0.101648	0.0890132	0.072576	-0.0352546	0.0404325	0.0307307	0.0896597	0.0499049	0.0495929	0.0326299	0.05644	0.0609674	0.109435	0.0562807	0.0155284	0.0163181	0.0027794
	M Phase.R-HSA-68886	0.113084	0.120119	0.180136	0.246086	0.193657	0.210407	0.231306	0.212126	0.177342	0.180659	0.232939	0.241849	0.226424	0.207935	0.22384	0.220051	0.208593	0.232602	0.199679	0.189114	0.130123	0.190176	0.0909118	0.138944	0.134246	0.121471	0.154119	0.188918	0.133571	0.158226	0.0233483	0.0982524	0.0832602	0.0655105	-0.0554325	0.0353937	0.0253514	0.084322	0.0470666	0.0493917	0.0335594	0.0592233	0.0564226	0.106355	0.0537427	0.0101287	0.0149571	0.00255119
	Inhibition of replication initiation of damaged DNA by RB1-E2F1.R-HSA-113501	0.0808358	0.12491	0.098967	0.330402	0.0981937	0.234296	0.0981937	0.0981937	0.0981937	0.0981937	0.277594	0.0981937	0.0981937	0.277594	0.235069	0.0981937	0.0981937	0.201455	0.151861	0.178479	0.0758444	0.209423	0.100028	0.233937	0.127608	0.0596992	0.0662931	0.0713027	0.00806556	-0.0274262	0.0116417	0.146061	0.140282	0.168578	0.0804072	0.0900565	0.0611249	0.130013	0.0941055	0.104987	0.0920653	0.0889611	0.144114	0.118517	0.0682736	0.0837503	0.094514	0.119725
	G2-M DNA damage checkpoint.R-HSA-69473	0.0699111	0.113757	0.153156	0.200583	0.204018	0.131779	0.164398	0.0924748	0.0924748	0.0958247	0.235857	0.158644	0.18611	0.198354	0.137249	0.103764	0.132387	0.0685518	0.15303	0.143511	0.0395765	0.215004	0.113941	0.16498	0.0341375	0.14736	0.13214	0.120178	0.113188	0.105747	0.107865	0.121725	0.103451	0.0845139	0.0490376	0.0964879	0.0844125	0.12629	0.115015	0.0782844	0.110195	0.150432	0.0848068	0.198991	-0.00466779	0.0361987	0.0484823	0.0718363
	Transcription of E2F targets under negative control by DREAM complex.R-HSA-1362277	0.113066	0.085566	0.0899157	0.276088	0.0950749	0.191485	0.132842	0.0979077	0.0929175	0.0882289	0.227924	0.131675	0.12976	0.246433	0.176714	0.1484	0.117376	0.198689	0.159912	0.216566	0.0997562	0.177713	0.0693516	0.216841	0.147401	0.122073	0.111228	0.0734234	0.0478238	0.0371945	0.0762719	0.114075	0.120126	0.140575	0.0365079	0.0755837	0.0513148	0.140077	0.0805311	0.111218	0.0725727	0.103295	0.110255	0.139536	0.0740265	0.0730396	0.0425674	0.114431
	Recruitment of NuMA to mitotic centrosomes.R-HSA-380320	0.0966905	0.107619	0.145141	0.22694	0.148715	0.158653	0.179965	0.151098	0.132918	0.133373	0.189562	0.192631	0.194437	0.220461	0.159139	0.158287	0.166298	0.20004	0.18694	0.143525	0.159996	0.161318	0.0647583	0.102808	0.154963	0.100456	0.0827843	0.150514	0.10788	0.229327	0.091294	0.110299	0.0975807	0.106122	0.0752544	0.0655555	0.0574489	0.106917	0.0606797	0.0419227	0.0329385	0.0436945	0.075873	0.116248	0.0627785	0.0426933	0.0343536	-0.00546817
	Cyclin A-B1-B2 associated events during G2-M transition.R-HSA-69273	0.179326	0.208792	0.180878	0.251357	0.180868	0.203452	0.25634	0.180868	0.180868	0.180868	0.217024	0.300413	0.180868	0.187756	0.185626	0.192582	0.200445	0.258523	0.2626	0.232584	0.172142	0.343227	0.0264782	0.10182	0.101898	0.151949	0.19828	0.151231	0.146885	0.168933	-0.0731529	-0.0185504	0.093417	-0.0208064	-0.071841	-0.00132976	0.0483888	0.0902004	0.0605172	0.0170406	0.0274113	0.0905034	0.0221139	0.103263	0.0067058	-0.0891917	-0.0629034	-0.072633
	G2 Phase.R-HSA-68911	0.0119044	0.175638	0.192247	0.192247	0.192247	0.192247	0.192247	0.192247	0.192247	0.192247	0.192247	0.192247	0.192247	0.204539	0.197879	0.192247	0.197879	0.249873	0.198632	0.209918	0.240637	0.0267988	0.0692743	0.0851537	0.0838294	-0.0107283	0.025052	0.159385	-0.0149312	-0.0149312	-0.0612957	0.125712	-0.000771537	0.102826	0.0315481	0.0489556	0.0207156	0.129245	0.091669	0.0676144	0.0503955	0.0362906	0.114434	0.0945733	0.102632	0.0451168	0.0682855	0.0547399
	Polo-like kinase mediated events.R-HSA-156711	0.106456	0.0915434	0.131973	0.219879	0.11127	0.152121	0.194417	0.16718	0.131973	0.136484	0.185925	0.218974	0.220196	0.160973	0.157464	0.214282	0.174268	0.223317	0.180952	0.22262	0.136362	0.148997	0.044901	0.16595	0.134266	0.105547	0.147905	0.122588	0.102475	0.0852117	0.0816926	0.0768212	0.0858729	0.0802636	-0.0167032	0.0302619	0.0234565	0.116157	0.0434003	0.0532248	0.0478731	0.0760955	0.0677788	0.0929944	0.0683292	0.0178937	-0.0105587	0.0681035
	G0 and Early G1.R-HSA-1538133	0.0981298	0.0669822	0.0692723	0.25065	0.0712837	0.169794	0.105095	0.0749178	0.0700839	0.0674762	0.204702	0.100536	0.100099	0.217541	0.158334	0.107734	0.0906243	0.158678	0.123962	0.177752	0.0700789	0.165021	0.0655244	0.182689	0.123102	0.103787	0.0955324	0.051492	0.0282822	0.0185517	0.0698644	0.0996274	0.110146	0.126516	0.042276	0.072618	0.0503209	0.118711	0.0760102	0.100824	0.0707302	0.0946111	0.09216	0.126948	0.0574659	0.0616723	0.0373629	0.0897002
	Transcription of E2F targets under negative control by p107 (RBL1) and p130 (RBL2) in complex with HDAC1.R-HSA-1362300	0.0893602	0.0889595	0.0761648	0.279803	0.0739102	0.188895	0.0966666	0.0792792	0.0739102	0.0739102	0.226759	0.0994474	0.0828953	0.227789	0.184868	0.0772062	0.0797565	0.155661	0.117707	0.159278	0.0590745	0.195745	0.0749256	0.172689	0.106052	0.0873209	0.0881204	0.0532197	0.00749573	-0.00321789	0.0276799	0.0992072	0.12339	0.12015	0.056541	0.0734986	0.0556378	0.106047	0.0860773	0.0991175	0.0777234	0.0905243	0.0930011	0.120676	0.0450141	0.0547434	0.0550692	0.0587268
	S Phase.R-HSA-69242	0.0458959	0.0538385	0.132796	0.194177	0.0962401	0.0996038	0.155414	0.0944361	0.0931052	0.0934824	0.171422	0.17844	0.10885	0.139607	0.149613	0.145966	0.147389	0.17745	0.118265	0.117696	0.0928411	0.163234	0.0294164	0.0966585	0.0867408	0.0923909	0.115025	0.12328	0.125169	0.109234	0.0539243	0.127559	0.0966821	0.0956805	0.0454913	0.0497953	0.046926	0.0864332	0.0748081	0.0874916	0.0609072	0.067337	0.0971186	0.0910594	0.0614707	0.0562122	0.0164222	0.0270941
	Synthesis of DNA.R-HSA-69239	0.0483788	0.0397661	0.117595	0.190692	0.119397	0.119758	0.188232	0.116873	0.115302	0.115811	0.165849	0.177825	0.127286	0.135122	0.161229	0.16591	0.165175	0.183909	0.114489	0.121678	0.0744301	0.135183	0.0268766	0.0820965	0.071999	0.0893222	0.128809	0.128904	0.137141	0.115009	0.030914	0.12557	0.088423	0.0904114	0.0327606	0.0397412	0.0418908	0.0769359	0.0621085	0.0759713	0.048081	0.060569	0.0831114	0.0844876	0.0350447	0.0380804	0.0129487	0.0116439
	Condensation of Prometaphase Chromosomes.R-HSA-2514853	0.108095	-0.0812097	0.063727	0.128905	0.063727	0.063727	0.0759741	0.063727	0.063727	0.0660198	0.0677881	0.21119	0.224505	0.063727	0.078764	0.177855	0.201744	0.171219	0.153133	0.0862038	0.116478	-0.012566	0.0657028	0.0914336	0.072279	0.068299	0.103107	0.0931566	0.0692146	0.182551	0.0686317	0.0611507	0.0386335	-0.00912257	-0.0531588	0.0182124	0.0355975	0.0674327	0.0374013	0.0309087	0.00954778	0.0426531	0.036171	0.07746	0.0894284	0.0128298	0.00739218	0.0657641
	Polymerase switching on the C-strand of the telomere.R-HSA-174411	0.0306486	0.0226855	0.0986246	0.119925	0.0978606	0.0978606	0.149282	0.0978606	0.0978606	0.0978606	0.100462	0.110521	0.127826	0.13141	0.121179	0.0978606	0.165623	0.140043	0.102401	0.058858	0.0175566	0.10574	0.0738176	0.0461541	0.0915765	0.100712	0.103427	0.106281	0.127158	0.101028	0.0457415	0.103494	0.0743235	0.0914368	0.00410082	0.0297173	0.0250964	0.0495777	0.0637096	0.064281	0.0390145	0.060717	0.0665581	0.0750529	0.0266968	0.021891	0.0127594	-0.0722532
	Establishment of Sister Chromatid Cohesion.R-HSA-2468052	0.0340059	0.0550139	0.0516806	0.0608278	0.0386368	0.0386368	0.0946401	0.0386368	0.0386368	0.0386368	0.133491	0.106889	0.118044	0.102025	0.0776828	0.0916035	0.106723	0.118303	0.104216	0.0566157	0.0538689	0.115266	0.0290905	0.0752386	0.0478023	0.0592437	0.0671332	0.0920231	0.062393	0.130512	0.0121305	0.0489041	0.069003	0.0430419	-0.00643011	0.0293585	0.0189313	0.056893	0.0402386	0.054224	0.0179239	0.0393457	0.0481087	0.0677102	0.0362068	0.0236901	-0.0408821	0.0361558
	Interaction between PHLDA1 and AURKA.R-HSA-8854521	0.0148842	0.00275365	0.0791059	0.0791059	0.0791059	0.0800854	0.0791059	0.0791059	0.0791059	0.0791059	0.0791059	0.0791059	0.0791059	0.0791059	0.0791059	0.0791059	0.0800854	0.0742702	0.0398275	0.064287	0.0258844	0.0336987	0.00516992	0.0971739	0.0646906	0.0094507	0.0792281	0.0731325	0.0982018	0.0223652	0.0503784	-0.00961385	-0.00273009	0.0196238	-0.0405499	-0.0055664	0.00353165	0.00513882	0.019012	0.0427908	0.0269207	0.0494141	0.019981	-0.00209516	-0.058065	0.0147475	-0.0137033	-0.0691662
	Mitotic Metaphase-Anaphase Transition.R-HSA-68881	0.0598041	-0.0101831	0.0547259	0.0547259	0.0547259	0.0547259	0.0825275	0.0547259	0.0547259	0.0547259	0.0547259	0.0547259	0.0547259	0.0547259	0.0547259	0.0825275	0.123256	0.0500041	-0.0286791	0.0893823	-0.0197865	0.0139972	0.0305456	0.0139972	0.0139972	-0.00595563	0.0398512	0.0432879	0.00548237	0.00548237	0.0446533	-0.0223193	-0.0169719	0.0176185	-0.0130167	0.000468963	0.00640723	0.0284568	0.033284	0.0254638	-0.00811133	0.0130606	-0.0117703	0.0413691	-0.0237255	-0.0278123	0.025083	-0.0744859
	Sealing of the nuclear envelope (NE) by ESCRT-III.R-HSA-9668328	-0.14676	-0.168205	0.130964	-0.0186205	-0.0186205	-0.0186205	0.0752401	-0.0186205	-0.0186205	-0.0186205	0.109519	-0.0186205	-0.0186205	-0.0186205	-0.0186205	-0.0186205	-0.0186205	-0.0238078	-0.0391136	-0.112481	-0.0621972	-0.112481	-0.0743448	-0.0186205	-0.112481	-0.0943932	-0.0186205	-0.0646024	-0.132104	-0.0680339	-0.0222104	-0.0309438	-0.0440077	-0.118792	-0.0399839	-0.0510181	-0.0516441	-0.00882014	-0.084339	-0.0465048	-0.0486249	-0.0488944	-0.0285079	-0.07124	-0.051652	-0.0174138	-0.0493279	-0.0200517
Cellular responses to stimuli	Metallothioneins bind metals.R-HSA-5661231	0.501471	0.403029	0.803532	0.803532	0.803532	0.803532	0.81419	0.803532	0.803532	0.803532	0.805242	0.803532	0.803532	0.835658	0.803532	0.803532	0.80468	0.147248	0.252312	0.438316	0.392747	0.598814	0.368339	0.530759	0.53034	0.396361	0.434189	0.410361	0.471838	0.471838	0.231096	0.377945	0.332989	0.267561	0.0492544	-0.162076	-0.0743421	-0.020123	0.0466435	0.0847939	-0.110383	-0.0528432	-0.0703123	0.067817	0.114733	0.0178664	0.0423917	0.0828317
	Response to metal ions.R-HSA-5660526	0.480334	0.390727	0.760902	0.767004	0.760902	0.760902	0.769919	0.782288	0.767004	0.760902	0.771288	0.767004	0.760902	0.810139	0.760902	0.760902	0.774078	0.140944	0.247066	0.415396	0.377256	0.578489	0.363243	0.515916	0.510387	0.390145	0.418248	0.399999	0.455352	0.453862	0.275344	0.361909	0.325443	0.25643	0.0282708	-0.153079	-0.0539629	-0.0258315	0.0461606	0.0761375	-0.109671	-0.0621474	-0.0633132	0.0431971	0.119713	0.020731	0.0505878	0.0848224
	MTF1 activates gene expression.R-HSA-5660489	0.364079	0.323067	0.526434	0.5661	0.526434	0.526434	0.526434	0.665447	0.5661	0.526434	0.584544	0.5661	0.526434	0.669785	0.526434	0.526434	0.605766	0.106277	0.218212	0.289335	0.292057	0.466704	0.335215	0.434283	0.400648	0.355958	0.330573	0.343009	0.364676	0.35499	0.518705	0.273708	0.283938	0.195211	-0.0871392	-0.103595	0.0581225	-0.0572279	0.0435048	0.028527	-0.105757	-0.113321	-0.0248182	-0.0922123	0.1471	0.036486	0.0956667	0.0957715
	Oxidative Stress Induced Senescence.R-HSA-2559580	0.0779949	0.164244	0.20636	0.28356	0.194688	0.29231	0.215487	0.203479	0.200696	0.193411	0.336742	0.253706	0.237549	0.26506	0.224041	0.209054	0.238851	0.270164	0.220658	0.18264	0.19924	0.171065	0.0963517	0.132297	0.140797	0.0895717	0.160154	0.172638	0.14279	0.222378	0.147997	0.233075	0.188115	0.136806	0.159078	0.163981	0.0712726	0.134536	0.110194	0.0917126	0.149952	0.119417	0.179935	0.112026	0.200919	0.156569	0.069931	0.13814
	HSF1-dependent transactivation.R-HSA-3371571	0.198172	0.151886	0.265079	0.294387	0.262353	0.260544	0.265302	0.262456	0.265302	0.259668	0.40205	0.319709	0.354752	0.316465	0.331562	0.288776	0.286818	0.145107	0.178495	0.20766	0.106277	0.296175	0.180758	0.184841	0.215253	0.112775	0.158403	0.166513	0.24654	0.197783	0.105416	0.13361	0.15799	0.12956	-0.0161998	-0.0535121	0.00456921	0.0429524	0.066903	0.0856763	-0.0436809	-0.0132584	0.0157252	0.0422781	0.0820359	0.0390562	0.0612068	0.0842996
	Oncogene Induced Senescence.R-HSA-2559585	0.0955788	0.0964142	0.167714	0.316471	0.162774	0.193018	0.205922	0.162844	0.180741	0.162547	0.303846	0.245222	0.250086	0.299583	0.217248	0.188394	0.215689	0.274181	0.202538	0.135594	0.162219	0.222945	0.0707133	0.180574	0.179913	0.0852793	0.119323	0.211475	0.181379	0.0831616	0.0610258	0.169256	0.0688633	0.0551976	0.0976487	0.0977428	0.0477573	0.0413918	0.0772762	0.0858176	0.115252	0.106436	0.118949	0.109537	0.153085	0.0897999	0.0576841	0.108937
	Attenuation phase.R-HSA-3371568	0.190462	0.145716	0.257854	0.277283	0.254663	0.252584	0.256612	0.254781	0.256612	0.251578	0.38204	0.304914	0.339067	0.299058	0.320791	0.272122	0.271106	0.132923	0.170238	0.195786	0.105067	0.282695	0.175168	0.177809	0.195538	0.109182	0.147793	0.157117	0.229139	0.187826	0.100304	0.125571	0.149563	0.122872	-0.0160513	-0.0504942	0.00528111	0.0404526	0.0624093	0.0783705	-0.040219	-0.0118161	0.0134025	0.0360655	0.0782776	0.0365628	0.0588408	0.0793603
	HSP90 chaperone cycle for steroid hormone receptors (SHR).R-HSA-3371497	0.141051	0.108456	0.217128	0.320738	0.2229	0.238872	0.241368	0.209313	0.216643	0.209313	0.349622	0.313364	0.301236	0.337103	0.240731	0.297246	0.291355	0.146475	0.194002	0.169117	0.200524	0.254169	0.155692	0.184851	0.187461	0.149794	0.170327	0.153352	0.217761	0.235877	0.0762942	0.128334	0.127304	0.107642	-0.0215517	-0.0453088	-0.016149	0.0158002	0.0198179	0.0517141	-0.0595517	-0.0319547	0.00973033	0.0174036	0.115756	0.0394371	0.0362301	0.0845788
	Cellular response to heat stress.R-HSA-3371556	0.161814	0.131193	0.225258	0.257863	0.223321	0.226223	0.226678	0.223715	0.226116	0.221076	0.340797	0.283015	0.296566	0.27695	0.27839	0.255196	0.247339	0.125368	0.160911	0.173722	0.106964	0.250438	0.14983	0.167714	0.183096	0.107898	0.135223	0.143237	0.201699	0.181648	0.0927126	0.11206	0.132804	0.110248	-0.0139498	-0.0464546	0.000717176	0.0346135	0.050375	0.0713057	-0.0399335	-0.0140158	0.012276	0.0293332	0.0783369	0.0339711	0.0500736	0.0706674
	Cellular responses to stress.R-HSA-2262752	0.119657	0.0941608	0.190671	0.25105	0.192616	0.201198	0.200977	0.18044	0.184601	0.179925	0.292308	0.245714	0.247157	0.261136	0.219846	0.221343	0.227967	0.120738	0.144516	0.137135	0.124849	0.206499	0.112146	0.144057	0.146127	0.102138	0.124608	0.12666	0.169052	0.157596	0.0674128	0.10909	0.105164	0.0854004	-0.00236516	-0.016226	0.00254785	0.0256712	0.0296019	0.0504604	-0.0212009	-0.0042845	0.0247392	0.0258093	0.0866517	0.037367	0.0396927	0.0652077
	Response of EIF2AK4 (GCN2) to amino acid deficiency.R-HSA-9633012	-0.0480199	-0.0285275	0.114449	0.108219	0.0981579	0.238367	0.143309	0.173157	0.0981582	0.0981579	0.108194	0.176519	0.184128	0.251653	0.103027	0.102116	0.101597	0.118473	0.0592647	0.109451	0.0762215	0.0568628	0.137611	0.166989	0.0910822	0.100296	0.0969103	0.106301	0.137938	0.092765	0.170381	0.0687369	0.109132	0.0532669	0.0990391	0.07991	0.0535953	0.127568	0.123775	0.0985271	0.0655439	0.077489	0.0741687	0.149228	0.0578613	0.0796225	0.0305402	0.0555617
	Response of EIF2AK1 (HRI) to heme deficiency.R-HSA-9648895	-0.0398328	-0.00535087	0.0934745	0.0871134	0.08028	0.196906	0.139352	0.178404	0.0802805	0.08028	0.0886428	0.160041	0.168799	0.231475	0.0822034	0.0822034	0.0863292	0.106423	0.0687389	0.097516	0.0785826	0.0769421	0.133904	0.146724	0.085763	0.101872	0.0877354	0.0897102	0.118856	0.0828035	0.150674	0.0618916	0.0845069	0.0521256	0.0775529	0.0661334	0.046091	0.113558	0.118389	0.0930531	0.0561524	0.073941	0.0631132	0.137941	0.0474103	0.0693968	0.0239034	0.0576352
DNA Repair	Abasic sugar-phosphate removal via the single-nucleotide replacement pathway.R-HSA-73930	-0.420874	-0.0481675	0.626162	0.626162	0.626162	0.626162	0.754406	0.626162	0.626162	0.626162	1.59832	0.626162	0.626162	0.626162	1.43022	0.626162	0.626162	1.16121	0.712023	1.01564	0.201952	0.666016	0.576835	0.497918	0.242714	0.041186	0.642152	0.949211	0.303009	0.696914	0.488828	1.15295	0.822597	1.06365	0.700096	0.790567	0.483772	0.860871	0.884143	0.993218	0.791195	0.718722	1.16968	1.12465	0.977872	0.79036	0.116116	0.317907
	Displacement of DNA glycosylase by APEX1.R-HSA-110357	-0.485398	-0.182416	0.426222	0.427	0.426222	0.427	0.426222	0.426222	0.426222	0.426222	1.2324	0.426222	0.427	0.426222	1.093	0.426222	0.426222	0.854105	0.554334	0.721969	0.261824	0.560149	0.421721	0.420751	0.212984	0.0931154	0.42712	0.690608	0.281348	0.606862	0.258068	0.917308	0.611564	0.830877	0.482886	0.524525	0.362088	0.645812	0.633217	0.678967	0.539975	0.473421	0.889282	0.84738	0.742613	0.592727	0.0678628	0.505086
	Resolution of AP sites via the single-nucleotide replacement pathway.R-HSA-110381	-0.158808	0.0449339	0.438016	0.314135	0.314135	0.367195	0.390388	0.456344	0.314135	0.314135	0.840648	0.367195	0.314135	0.314135	0.661837	0.367195	0.314135	0.618661	0.382093	0.535472	0.138403	0.232841	0.297762	0.16015	0.102852	-0.0325638	0.359731	0.506892	0.0552667	0.362441	0.289968	0.558343	0.431016	0.494029	0.37967	0.413927	0.247278	0.426933	0.427673	0.482417	0.424163	0.359494	0.565821	0.53286	0.486665	0.402579	0.0908837	0.114859
	Resolution of D-loop Structures through Synthesis-Dependent Strand Annealing (SDSA).R-HSA-5693554	0.297317	0.327485	0.551352	0.498227	0.554323	0.503501	0.509338	0.448452	0.462511	0.448452	0.579564	0.507976	0.506603	0.620579	0.5729	0.456484	0.542973	0.461625	0.395503	0.536944	0.284228	0.428991	0.187335	0.328307	0.254853	0.185678	0.538947	0.381584	0.395386	0.289426	0.240834	0.310322	0.346663	0.283867	-0.0605186	0.203112	0.155561	0.283725	0.266161	0.190923	0.232832	0.341691	0.26115	0.408595	-0.123548	0.0748598	0.00200704	0.0122653
	Resolution of D-Loop Structures.R-HSA-5693537	0.294319	0.323965	0.545539	0.493044	0.548475	0.498494	0.50459	0.443858	0.457585	0.443858	0.574304	0.503121	0.50132	0.613946	0.567926	0.451796	0.53726	0.45679	0.39019	0.5313	0.280611	0.423838	0.18571	0.324524	0.252022	0.183324	0.533086	0.376802	0.39078	0.286075	0.238368	0.306726	0.342893	0.280503	-0.060003	0.20077	0.153967	0.280768	0.263378	0.189148	0.230201	0.338093	0.258431	0.404311	-0.121428	0.0739228	0.00237694	0.012529
	Resolution of D-loop Structures through Holliday Junction Intermediates.R-HSA-5693568	0.293074	0.322504	0.543126	0.490892	0.546047	0.496415	0.502619	0.441951	0.455539	0.441951	0.572121	0.501105	0.499127	0.611193	0.565861	0.449849	0.534888	0.454783	0.387984	0.528958	0.27911	0.421698	0.185036	0.322954	0.250847	0.182347	0.530654	0.374817	0.388867	0.284684	0.237345	0.305233	0.341328	0.279106	-0.059789	0.199798	0.153306	0.27954	0.262222	0.188412	0.229109	0.3366	0.257303	0.402533	-0.120548	0.0735338	0.0025305	0.0126385
	HDR through Homologous Recombination (HRR).R-HSA-5685942	0.290643	0.320764	0.539662	0.487797	0.542486	0.492201	0.49884	0.438807	0.45214	0.438807	0.567415	0.497119	0.496304	0.607178	0.560808	0.446673	0.531252	0.45201	0.386948	0.524956	0.277587	0.419949	0.184066	0.321561	0.249665	0.183248	0.527332	0.373411	0.387249	0.283614	0.235557	0.304276	0.339029	0.277733	-0.0592486	0.198506	0.152235	0.277487	0.260066	0.186865	0.227653	0.33438	0.255564	0.39988	-0.120408	0.0731526	0.00192778	0.0106512
	HDR through MMEJ (alt-NHEJ).R-HSA-5685939	0.285417	0.285972	0.261478	0.398983	0.460193	0.328281	0.398983	0.265647	0.2333	0.2333	0.360148	0.31548	0.33601	0.33601	0.2333	0.438781	0.240385	0.370226	0.281777	0.293899	0.197876	0.585183	0.0262543	0.287074	-0.00669121	0.146897	0.34484	0.275174	0.235032	0.345977	-0.0452093	0.163068	0.221734	0.185297	0.105948	0.138137	0.158787	0.175615	0.0920211	0.174348	0.130703	0.224887	0.0792464	0.232497	0.0578631	-0.0444764	0.128483	0.0886443
	Homologous DNA Pairing and Strand Exchange.R-HSA-5693579	0.206914	0.24255	0.398743	0.357153	0.400135	0.359233	0.37091	0.318101	0.327759	0.318101	0.424934	0.362787	0.368953	0.443466	0.408022	0.324325	0.375446	0.325721	0.277994	0.375385	0.182377	0.303094	0.149488	0.245169	0.176248	0.15848	0.379583	0.267883	0.273194	0.203109	0.175278	0.226025	0.247115	0.198985	-0.03893	0.141588	0.113138	0.198819	0.176896	0.129705	0.164643	0.242481	0.184611	0.29018	-0.0805548	0.0480643	-0.000601024	-0.00504939
	HDR through Homologous Recombination (HRR) or Single Strand Annealing (SSA).R-HSA-5693567	0.185741	0.21177	0.35189	0.322286	0.352863	0.320353	0.333257	0.286361	0.294649	0.286346	0.369976	0.324624	0.330523	0.393963	0.367639	0.291611	0.348731	0.298603	0.254753	0.334156	0.171733	0.284027	0.128121	0.211453	0.165822	0.135348	0.342184	0.246791	0.256215	0.18838	0.153547	0.203156	0.21981	0.184056	-0.0379537	0.125303	0.0981411	0.177803	0.168265	0.123312	0.14643	0.218582	0.167498	0.261074	-0.0740813	0.0455278	0.00122969	-0.0119257
	Homology Directed Repair.R-HSA-5693538	0.185881	0.211667	0.350043	0.321916	0.350613	0.319397	0.332797	0.285426	0.292707	0.284521	0.367939	0.322711	0.32838	0.390921	0.364726	0.292285	0.345959	0.297804	0.253825	0.332193	0.171484	0.28414	0.126408	0.210885	0.163853	0.134383	0.340317	0.2459	0.254866	0.1885	0.149962	0.201127	0.21861	0.182959	-0.0364496	0.124399	0.0979258	0.176288	0.165831	0.122511	0.145329	0.217201	0.165479	0.258941	-0.0725231	0.0444179	0.00269515	-0.0109408
	ALKBH2 mediated reversal of alkylation damage.R-HSA-112122	0.0762887	0.290006	0.454463	0.454463	0.454463	0.454463	0.920558	0.454463	0.454463	0.454463	0.454463	0.454463	0.454463	0.454463	0.454463	0.454463	0.454463	0.279434	-0.112798	-0.0116317	0.282602	0.177455	0.012998	0.177455	0.177455	0.318758	0.411208	0.230838	0.396551	0.119544	0.270438	0.119544	0.155913	0.202085	0.189285	0.136071	0.0522645	0.0507732	-0.078151	0.179587	0.224354	0.10548	0.274098	0.113823	0.265376	0.274713	-0.430492	0.206208
	Presynaptic phase of homologous DNA pairing and strand exchange.R-HSA-5693616	0.177099	0.217482	0.340196	0.293113	0.341263	0.300818	0.314518	0.260883	0.270048	0.260883	0.367274	0.299972	0.312601	0.363505	0.346865	0.266981	0.31188	0.274209	0.242566	0.322175	0.136034	0.260213	0.131369	0.219775	0.148271	0.154236	0.332552	0.226415	0.226719	0.179572	0.178586	0.19667	0.213975	0.169392	-0.0226011	0.115111	0.10007	0.165679	0.131668	0.103736	0.144647	0.206785	0.158019	0.244496	-0.0832195	0.0382589	0.0184781	0.0244983
	DNA Double-Strand Break Repair.R-HSA-5693532	0.123533	0.157671	0.253502	0.249238	0.25733	0.233345	0.260026	0.20972	0.20984	0.204414	0.282342	0.243105	0.244387	0.292752	0.267328	0.213008	0.256734	0.223653	0.193764	0.247733	0.117092	0.210028	0.101213	0.161617	0.112644	0.0950276	0.24866	0.182067	0.179621	0.146564	0.116258	0.159112	0.156832	0.138516	-0.0184994	0.096777	0.0796436	0.134718	0.122295	0.0924707	0.11332	0.166304	0.125003	0.196532	-0.0423195	0.0370251	0.0121553	0.0063256
	Recognition of DNA damage by PCNA-containing replication complex.R-HSA-110314	0.0357692	0.138556	0.190281	0.205199	0.192931	0.217164	0.214273	0.188381	0.187198	0.187198	0.234163	0.298872	0.217856	0.207115	0.200303	0.209409	0.241926	0.280323	0.190886	0.219681	0.152695	0.294849	0.176876	0.0796883	0.131854	0.173166	0.1485	0.189989	0.197504	0.1881	0.113528	0.156187	0.154749	0.15754	-0.0177738	0.0690116	0.0821629	0.151162	0.126444	0.112231	0.0629691	0.122629	0.15004	0.167386	0.0784247	0.0611844	0.0249403	0.0690069
	PCNA-Dependent Long Patch Base Excision Repair.R-HSA-5651801	-0.0411867	-0.000329164	0.131256	0.140781	0.130157	0.130157	0.163223	0.130157	0.130157	0.130157	0.237489	0.148689	0.144627	0.148269	0.228907	0.130157	0.187613	0.216615	0.146102	0.148137	0.0371918	0.126489	0.102088	0.0745539	0.0815903	0.054425	0.129118	0.166642	0.104522	0.143265	0.0594643	0.200787	0.130183	0.165909	0.0817915	0.0996462	0.0652341	0.12269	0.126437	0.137889	0.104691	0.0989913	0.168604	0.154967	0.12701	0.110319	0.0289098	0.0240166
	Fanconi Anemia Pathway.R-HSA-6783310	0.194298	0.129275	0.190261	0.221255	0.188382	0.269029	0.221646	0.188675	0.18744	0.18744	0.212144	0.191236	0.204415	0.190612	0.225577	0.188417	0.199443	0.175594	0.0628371	0.126803	0.0871625	0.0545516	0.0109248	0.155802	0.0737976	0.122962	0.0781984	0.0715492	0.147451	0.0548676	0.0801481	0.049398	0.114298	0.073538	0.0329489	0.0618666	0.0272989	0.0935184	0.0938136	0.10437	0.0774115	0.114077	0.0625528	0.128518	0.0400959	-0.0183747	-0.0429874	0.0578264
	Resolution of AP sites via the multiple-nucleotide patch replacement pathway.R-HSA-110373	-0.0291399	0.00655352	0.118819	0.126579	0.117923	0.117923	0.150928	0.118134	0.117923	0.117923	0.214338	0.133022	0.129712	0.13268	0.205795	0.117923	0.165467	0.193668	0.128864	0.137135	0.0291131	0.109995	0.0908753	0.0653983	0.0688346	0.0419419	0.116309	0.150061	0.0868686	0.123152	0.0586144	0.176741	0.116531	0.146461	0.0777917	0.0947121	0.0595062	0.111789	0.115504	0.1288	0.0979744	0.0930098	0.151951	0.140694	0.115395	0.100863	0.026676	0.0120306
	Resolution of Abasic Sites (AP sites).R-HSA-73933	-0.029567	0.00926649	0.123535	0.11439	0.107204	0.113932	0.135463	0.125227	0.107204	0.107204	0.210915	0.126332	0.116974	0.119372	0.188637	0.113883	0.146391	0.184297	0.12258	0.133101	0.0352531	0.0913979	0.085915	0.0527638	0.0596563	0.0303298	0.110647	0.143789	0.0663075	0.11775	0.0596083	0.165155	0.112727	0.135487	0.0788839	0.0923262	0.0581933	0.10678	0.107943	0.119883	0.0967316	0.0874194	0.143681	0.132062	0.112192	0.0979122	0.0275806	0.0175367
	Sensing of DNA Double Strand Breaks.R-HSA-5693548	0.0409747	0.0782517	-0.0699761	0.103286	0.448254	0.0416844	0.0841376	-0.0699761	-0.0699761	-0.0699761	0.301827	0.0479911	0.213583	0.239306	-0.00745468	-0.0699761	-0.0693483	0.127812	0.0570253	0.0855421	-0.0334763	0.373355	0.0482316	0.124386	-0.17407	0.106712	0.20928	0.109054	-0.159976	0.0756566	0.138894	0.17266	0.0971033	0.046909	0.00919727	0.10566	0.111444	0.187185	0.163544	0.136639	0.102302	0.150015	0.0839825	0.201423	-0.0244599	-0.0333066	-0.0191496	-0.0252515
	Recruitment and ATM-mediated phosphorylation of repair and signaling proteins at DNA double strand breaks.R-HSA-5693565	0.0541146	0.102456	0.0930626	0.140894	0.196808	0.0945851	0.145297	0.0649453	0.0524723	0.0524723	0.188212	0.113347	0.139688	0.167568	0.0912698	0.0559815	0.078357	0.0681348	0.108371	0.119675	-0.0043169	0.156775	0.0842494	0.120796	-0.00732854	0.0866448	0.12303	0.10738	0.0385109	0.0803509	0.101453	0.124549	0.0756311	0.0763405	0.0269089	0.0814705	0.0773206	0.103102	0.0939026	0.0632606	0.0972354	0.127754	0.0728966	0.159368	-0.008898	0.023605	0.0375758	0.0474543
	DNA Double Strand Break Response.R-HSA-5693606	0.0518101	0.0986639	0.0822533	0.135702	0.203626	0.0896897	0.138802	0.0582528	0.0452141	0.0452141	0.188723	0.107406	0.139544	0.166704	0.083983	0.048477	0.0693423	0.0699669	0.103719	0.115032	-0.00493694	0.162615	0.0784932	0.116604	-0.015952	0.0845162	0.124068	0.104421	0.0265257	0.0786933	0.100004	0.124058	0.0743701	0.0729565	0.0257104	0.0808435	0.0769344	0.104401	0.0945553	0.0651564	0.0948617	0.125331	0.071592	0.156442	-0.00934397	0.0205593	0.0339123	0.043007
DNA Replication	Unwinding of DNA.R-HSA-176974	0.372312	0.23452	0.539267	1.06189	0.56267	0.548245	0.964787	0.53552	0.53552	0.544206	0.877413	0.894196	0.53552	0.542163	0.790741	0.936741	0.548249	0.833366	0.470432	0.707014	0.54136	0.808854	-0.0677046	0.523484	0.251679	0.345817	0.549996	0.567336	0.605499	0.491021	0.018374	0.473091	0.372912	0.254505	0.171129	0.177989	0.233448	0.396596	0.18853	0.36538	0.200352	0.302281	0.303054	0.418103	0.0802532	0.0299008	-0.0647324	0.255768
	Switching of origins to a post-replicative state.R-HSA-69052	0.332522	0.235878	0.397478	0.852861	0.416469	0.438351	0.723296	0.406273	0.381059	0.37954	0.755342	0.710819	0.369847	0.443491	0.654658	0.745254	0.384052	0.699944	0.373157	0.599872	0.518798	0.585487	-0.11809	0.475212	0.119638	0.383556	0.511471	0.493895	0.528602	0.412548	0.189733	0.37127	0.309909	0.315738	0.167502	0.129943	0.187617	0.344942	0.247386	0.295218	0.163675	0.233597	0.304073	0.336581	0.0686128	0.199443	0.064338	0.232009
	Assembly of the pre-replicative complex.R-HSA-68867	0.236642	0.170484	0.337786	0.562797	0.325622	0.380298	0.49383	0.3359	0.303076	0.297547	0.510613	0.482634	0.292678	0.378998	0.451116	0.50181	0.300966	0.470036	0.269265	0.39235	0.355471	0.353993	-0.0702909	0.325624	0.134417	0.252676	0.350073	0.299494	0.366373	0.267106	0.134207	0.263693	0.226466	0.223264	0.112736	0.0907393	0.119518	0.229328	0.169622	0.183529	0.133055	0.17565	0.210304	0.231752	0.0111301	0.143731	0.021278	0.141747
	Orc1 removal from chromatin.R-HSA-68949	0.215276	0.160624	0.298491	0.528952	0.29855	0.342388	0.461103	0.308701	0.276097	0.270735	0.478092	0.45075	0.266461	0.350385	0.419976	0.469349	0.27482	0.444009	0.248773	0.369123	0.329908	0.338582	-0.0688271	0.309522	0.123916	0.245469	0.325284	0.277938	0.341269	0.257485	0.124323	0.237371	0.209236	0.206678	0.102602	0.0906806	0.11532	0.216221	0.165236	0.178032	0.123524	0.166016	0.196182	0.223032	0.00773475	0.133307	0.0189456	0.135588
	DNA Replication Pre-Initiation.R-HSA-69002	0.167326	0.12224	0.231468	0.385858	0.23357	0.259105	0.346683	0.238778	0.219722	0.216698	0.352282	0.334911	0.213385	0.265002	0.315073	0.363688	0.218478	0.333827	0.194477	0.26505	0.258118	0.240832	-0.0389942	0.219163	0.0995367	0.176082	0.244962	0.225591	0.232665	0.200315	0.0721139	0.17158	0.137435	0.144661	0.0633655	0.0648066	0.0857303	0.155991	0.0933023	0.117116	0.0868977	0.120947	0.134056	0.160338	-0.0162894	0.0701718	0.000278728	0.0868083
	DNA Replication.R-HSA-69306	0.11816	0.0906275	0.190481	0.303065	0.192907	0.209419	0.28334	0.196563	0.183398	0.181196	0.27552	0.270486	0.186297	0.223452	0.254698	0.283385	0.207712	0.276516	0.166972	0.201651	0.182367	0.192493	-0.004312	0.161975	0.0967405	0.146107	0.201158	0.188678	0.195253	0.16932	0.0584867	0.155468	0.117877	0.12725	0.0474775	0.0563639	0.0677926	0.123178	0.0814651	0.100975	0.0734967	0.0989265	0.114715	0.131872	0.000611379	0.0568865	0.00405961	0.0476668
	CDC6 association with the ORC:origin complex.R-HSA-68689	0.0773659	0.184517	0.249731	0.252008	0.279373	0.338135	0.265529	0.329558	0.27009	0.249731	0.259326	0.249731	0.249731	0.402417	0.249731	0.249731	0.249731	0.270712	0.183562	0.193712	0.21196	0.0772985	0.0225049	0.201391	0.227713	0.144494	0.115758	0.0698772	0.153676	0.116692	0.0258701	0.0916081	0.0948259	0.116062	-0.0109757	0.0787092	0.0539941	0.120492	0.124962	0.0794751	0.107707	0.128498	0.0968248	0.164963	-0.0420701	0.0786142	-0.0371037	0.0510737
	CDK-mediated phosphorylation and removal of Cdc6.R-HSA-69017	0.0288782	0.185736	0.247263	0.247263	0.528858	0.247263	0.247263	0.485592	0.440668	0.247263	0.247263	0.247263	0.247263	0.465647	0.247263	0.247263	0.247263	0.212114	0.188842	0.298034	-0.0453882	0.0872989	0.210714	0.0872989	0.305683	0.168897	0.0288782	0.168897	0.247263	0.0538566	0.122005	-0.0553356	-0.0343333	-0.116862	-0.302707	0.0420821	-0.0138338	0.0653609	-0.315239	-0.0147268	0.0201474	0.0562866	0.0832781	0.0846044	0.0607735	0.143462	0.0053833	0.108873
	DNA strand elongation.R-HSA-69190	0.0530065	0.0414712	0.129759	0.212116	0.132075	0.130006	0.20934	0.128182	0.128182	0.129427	0.180748	0.197155	0.139607	0.143201	0.174944	0.185712	0.177829	0.198162	0.123043	0.135074	0.0811836	0.15354	0.0268271	0.0887971	0.0800076	0.0866059	0.134638	0.136931	0.144389	0.122571	0.0182162	0.135402	0.0947905	0.0870523	0.0355693	0.0441571	0.0467044	0.0832726	0.058492	0.0822452	0.0517271	0.0657314	0.0850922	0.0914433	0.0369115	0.0281988	0.00439547	0.0198323
	Assembly of the ORC complex at the origin of replication.R-HSA-68616	-0.020245	0.019561	0.110319	0.113924	0.110319	0.143451	0.135332	0.196989	0.110319	0.110319	0.125509	0.110319	0.110319	0.169814	0.110319	0.110319	0.110319	0.116806	0.102272	0.0631668	0.0923695	0.0567803	-0.00536763	0.0930725	0.0845667	0.0567415	0.0405422	0.0154607	0.0389931	0.0921095	0.0484672	0.0529505	0.0729618	0.0445842	0.0125418	0.0437201	0.0418308	0.0385205	0.0813085	-0.0140272	0.0510006	0.0809231	0.0507411	0.0884277	0.0291814	0.0126203	-0.0343324	-0.0815395
	Polymerase switching.R-HSA-69091	0.0209399	0.017766	0.0818848	0.0985343	0.0810795	0.0810795	0.12173	0.0810795	0.0810795	0.0810795	0.0838214	0.094424	0.104769	0.107944	0.0998565	0.0810795	0.140558	0.117456	0.0853928	0.0495128	0.013046	0.0827466	0.0606526	0.0354582	0.0748243	0.0792869	0.086177	0.0880498	0.102891	0.0835066	0.0356545	0.0893904	0.0622296	0.0765018	0.00581335	0.0254645	0.0208139	0.041189	0.052274	0.0522339	0.0330444	0.0478011	0.0569486	0.0600999	0.0252213	0.0214666	0.0124321	-0.0542356
	Leading Strand Synthesis.R-HSA-69109	0.0209399	0.017766	0.0818848	0.0985343	0.0810795	0.0810795	0.12173	0.0810795	0.0810795	0.0810795	0.0838214	0.094424	0.104769	0.107944	0.0998565	0.0810795	0.140558	0.117456	0.0853928	0.0495128	0.013046	0.0827466	0.0606526	0.0354582	0.0748243	0.0792869	0.086177	0.0880498	0.102891	0.0835066	0.0356545	0.0893904	0.0622296	0.0765018	0.00581335	0.0254645	0.0208139	0.041189	0.052274	0.0522339	0.0330444	0.0478011	0.0569486	0.0600999	0.0252213	0.0214666	0.0124321	-0.0542356
Extracellular matrix organization	ECM proteoglycans.R-HSA-3000178	0.197418	0.277008	0.269313	0.219307	0.294277	0.2558	0.26449	0.246619	0.238258	0.215029	0.362218	0.358894	0.437738	0.375574	0.295626	0.265918	0.290445	0.031207	0.110859	0.149128	0.197371	0.272636	0.16962	0.254257	0.197962	0.264102	0.193552	0.157982	0.161533	0.157783	0.323358	0.246171	0.21367	0.223457	0.301228	0.31503	0.16742	0.326346	0.278241	0.363778	0.216412	0.299305	0.236568	0.281575	0.31499	0.29031	0.0495362	0.170604
	Syndecan interactions.R-HSA-3000170	0.0805806	-0.0216848	0.183823	0.0901422	0.068694	0.094184	0.0704378	0.139377	0.068694	0.068694	0.246917	0.293177	0.107681	0.111119	0.0713198	0.068694	0.120228	0.0908046	0.0548302	0.0720749	0.104478	0.0693304	0.0686753	0.0685143	0.0322989	0.0264544	0.0608653	-0.0449111	-0.0348684	0.0918587	0.168794	0.0787321	0.0271032	0.0940126	0.158053	0.175372	0.125357	0.144843	0.134848	0.208018	0.0994774	0.175376	0.0982158	0.130812	0.166586	0.156063	0.109185	0.191835
	Activation of Matrix Metalloproteinases.R-HSA-1592389	-0.0205182	0.0827413	0.166372	0.173017	0.130421	0.201488	0.130421	0.130421	0.130421	0.130421	0.174723	0.18292	0.176907	0.178932	0.131492	0.130421	0.221786	-0.00378034	0.0146704	-0.0127269	0.0782924	0.0620237	-0.00264749	0.0510608	0.0638002	0.0451279	-0.0137243	0.0123046	0.0417268	0.0743043	0.146069	0.0468484	0.0756979	-0.0153205	0.0398366	0.0686454	0.175171	0.102794	0.108781	0.1641	0.035368	0.0857091	0.0582941	0.0313043	0.152322	0.208167	0.100083	0.153769
	Invadopodia formation.R-HSA-8941237	-0.650363	-0.734763	-0.149099	-0.149099	-0.149099	-0.149099	-0.147644	-0.149099	0.399909	-0.149099	-0.149099	-0.148432	-0.146651	-0.146335	-0.147717	-0.149099	-0.148432	-0.292774	-0.228593	-0.0321515	-0.199317	-0.514009	-0.288361	-0.519205	-0.518139	-0.698258	-0.147241	-0.44478	-0.223485	-0.593853	-0.412868	-0.196781	-0.79625	-0.483444	-0.380003	-0.215827	-0.126011	-0.139106	-0.354223	-0.53577	-0.34778	-0.463265	-0.357894	-0.381575	-0.0818137	-0.192455	-0.085404	-0.432378
Gene expression (Transcription)	Negative regulation of activity of TFAP2 (AP-2) family transcription factors.R-HSA-8866904	0.744948	1.09488	0.955666	1.21529	0.929999	1.11186	1.64364	0.929999	0.929999	0.929999	1.31707	1.53507	1.0125	0.936546	0.995001	0.929999	1.00155	0.22352	0.17346	0.45484	0.246759	0.459791	0.395968	1.03956	0.797108	0.59631	0.957683	0.735833	0.847349	0.46104	1.32229	1.25019	1.03104	1.06057	0.978581	1.18659	0.852733	1.06349	1.00428	1.26839	1.03977	1.21684	0.946115	1.27641	1.07748	0.829418	0.735507	0.843051
	TFAP2 (AP-2) family regulates transcription of other transcription factors.R-HSA-8866906	0.609997	1.19542	0.723218	1.07543	0.723218	0.723218	1.45242	0.723218	0.723218	0.723218	1.25178	1.34707	0.723218	0.723218	0.843593	0.723218	0.843593	0.118432	-0.0164158	0.469639	-0.11943	0.267893	0.132429	1.25636	0.651	0.716891	0.917869	0.773752	0.938262	0.41018	1.35856	1.28587	1.29831	1.21183	1.10726	1.22213	0.610017	1.28191	1.24755	1.39648	1.15558	1.20586	1.19893	1.44921	1.03244	0.994657	0.740316	0.804593
	TFAP2 (AP-2) family regulates transcription of growth factors and their receptors.R-HSA-8866910	0.620061	1.09867	0.666252	0.948268	0.666252	0.802075	1.39599	0.830479	0.666252	0.666252	1.3377	1.23903	0.674216	0.80571	0.791257	0.666252	0.897323	0.095605	0.0675972	0.476609	0.0450493	0.404761	0.110753	1.27534	0.658047	0.777016	0.886562	0.696054	0.732109	0.410012	1.27798	1.24201	1.17957	1.13979	0.95674	1.04817	0.573005	1.14951	1.18512	1.3032	1.05084	1.10925	1.1243	1.35067	0.965988	0.894951	0.678506	0.722848
	TFAP2 (AP-2) family regulates transcription of cell cycle factors.R-HSA-8866911	0.498063	0.951834	0.591502	0.884283	0.555577	0.555577	1.12515	0.593833	0.555577	0.555577	0.980027	1.13052	0.579319	0.595789	0.62057	0.575213	0.630908	0.240544	-0.0451955	0.399371	-0.188345	0.185224	0.19426	0.944296	0.601719	0.522411	0.718218	0.624904	0.842711	0.324282	1.07968	1.00654	1.02384	0.946486	0.879681	0.957195	0.482367	1.03327	0.962687	1.10106	0.911745	0.939062	0.946899	1.10675	0.828808	0.793856	0.565557	0.609265
	Transcriptional regulation by the AP-2 (TFAP2) family of transcription factors.R-HSA-8864260	0.512909	0.833032	0.637002	0.86629	0.609933	0.721562	1.19817	0.657363	0.623278	0.623547	1.0575	1.05861	0.655817	0.675664	0.745276	0.638908	0.773818	0.0599005	0.126071	0.368434	0.153319	0.375743	0.158237	0.950652	0.525582	0.576149	0.729146	0.569384	0.600567	0.361401	0.984154	0.961287	0.878512	0.857951	0.733201	0.854985	0.492587	0.840841	0.860175	0.982917	0.775968	0.864218	0.812552	1.02175	0.7547	0.653474	0.531941	0.591622
	Activation of the TFAP2 (AP-2) family of transcription factors.R-HSA-8866907	0.518377	0.74724	0.78715	1.03217	0.693128	0.828432	1.24512	0.693128	0.760413	0.761769	1.05132	1.17778	0.776041	0.769103	0.852866	0.787953	0.82612	0.246066	0.168392	0.449647	0.116223	0.426019	0.323104	0.905413	0.647618	0.542111	0.710288	0.617924	0.799159	0.461826	0.832561	0.858374	0.819566	0.747652	0.609435	0.710317	0.305882	0.703508	0.699141	0.81559	0.573299	0.614067	0.730578	0.777972	0.606865	0.581499	0.401019	0.458207
	TP53 Regulates Transcription of Genes Involved in G1 Cell Cycle Arrest.R-HSA-6804116	0.424182	0.386682	0.408203	0.408989	0.406773	0.49357	0.584813	0.653582	0.406773	0.406773	0.42073	0.406773	0.411301	0.416477	0.407544	0.406773	0.407544	0.416484	0.079243	0.195105	0.388699	0.422568	0.212654	0.128759	0.188443	0.234219	0.239792	0.429974	0.589207	0.0490949	-0.0216726	0.29896	0.194335	0.253616	0.255206	0.272175	0.164949	0.230567	0.200205	0.173457	0.187857	0.268405	0.242633	0.154718	0.189539	0.114371	0.221738	0.215031
	TFAP2A acts as a transcriptional repressor during retinoic acid induced cell differentiation.R-HSA-8869496	0.119096	0.283737	0.114372	0.234398	0.114372	0.114372	0.409591	0.114372	0.114372	0.114372	0.464471	0.190036	0.165216	0.166261	0.361475	0.166886	0.380763	-0.362676	0.172909	0.0861115	0.334252	0.306359	-0.197014	0.490002	-0.0485618	0.368601	0.291681	0.193862	-0.0919207	0.129996	0.338458	0.381076	0.358334	0.368057	0.258121	0.337717	0.146996	0.281395	0.419586	0.372249	0.283245	0.358538	0.319623	0.523117	0.239058	0.194479	0.2233	0.265219
	RUNX3 regulates p14-ARF.R-HSA-8951936	0.06709	0.0832514	0.783704	0.722225	-0.0297925	0.155594	0.138331	-0.0297925	0.0880565	0.09033	0.681876	0.653762	0.191972	0.445541	0.397976	0.327583	0.429303	-0.0568219	0.0204637	-0.0288096	0.222408	0.464241	-0.0048104	0.405039	0.288866	0.174789	0.0679191	0.0372353	0.212495	0.114635	0.132932	0.514159	0.26517	0.0234349	0.0833184	0.200554	0.131302	0.355005	0.266303	0.405094	0.183606	0.36568	0.315122	0.268094	0.482172	0.374543	0.108425	0.357741
	Transcriptional Regulation by VENTX.R-HSA-8853884	0.165236	0.176094	0.345777	0.377748	0.0658721	0.0564408	0.0945432	0.0563602	0.0563602	0.0563602	0.36864	0.353542	0.0875907	0.316663	0.247109	0.166848	0.176105	0.218859	0.18981	0.118577	0.256666	0.389543	0.0534452	0.342485	0.235327	0.192689	0.0624447	0.175241	0.123559	0.128624	0.302311	0.348307	0.256315	0.208543	0.190088	0.187475	0.121845	0.18854	0.227091	0.263905	0.241512	0.214697	0.316979	0.223305	0.329658	0.265724	0.0986861	0.187901
	RUNX3 regulates WNT signaling.R-HSA-8951430	0.0354659	0.158732	0.434147	0.42498	-0.0100119	-0.0518935	0.0832163	-0.0518935	-0.0518935	-0.0518935	0.463973	0.373113	0.0639861	0.371409	0.250264	0.0905665	0.0905665	-0.0363459	-0.0231812	-0.00919878	0.180708	0.390154	0.0195752	0.313704	0.240887	0.194175	0.0366914	0.0177254	0.064861	0.0126579	0.238212	0.435082	0.300118	0.140035	0.168165	0.234338	0.133699	0.337957	0.287975	0.381123	0.253201	0.291515	0.33658	0.268629	0.432141	0.351165	0.0933641	0.300727
	MicroRNA (miRNA) biogenesis.R-HSA-203927	0.0545227	0.183371	0.388328	0.303036	0.0711542	0.313886	0.109012	0.0718272	0.0711542	0.0711542	0.451426	0.533155	0.154709	0.499612	0.127589	0.298788	0.248278	0.421282	0.361035	0.342698	0.362136	0.349285	0.177933	0.258168	0.221995	0.051627	0.257547	0.249197	0.133837	0.281674	0.184649	0.0132685	0.0639969	0.0693201	0.0545936	0.0630599	0.0702426	0.108103	0.183325	0.135766	0.096943	0.104883	0.128112	0.205397	0.0787048	0.102356	0.0111037	0.123595
	YAP1- and WWTR1 (TAZ)-stimulated gene expression.R-HSA-2032785	0.181925	0.0553471	0.188613	0.280549	0.441693	0.158568	0.416884	0.142689	0.162652	0.142689	0.508906	0.39544	0.281487	0.371517	0.240683	0.238849	0.183054	0.0912257	0.214707	0.15502	0.2855	0.459192	0.269979	0.208176	0.0532632	0.204035	-0.0354531	0.162087	0.0629731	0.132603	0.205208	0.0760844	0.106442	0.0910755	0.0300412	0.04696	0.124958	0.123775	0.176362	0.194208	0.0232768	0.0920495	0.0616958	0.188528	0.132635	0.106914	0.0950342	0.134973
	MECP2 regulates transcription of neuronal ligands.R-HSA-9022702	0.255075	0.218046	0.395695	0.39619	0.395695	0.409148	0.396571	0.395695	0.395695	0.395695	0.396775	0.396684	0.404822	0.421487	0.409496	0.395695	0.405203	0.127311	0.173722	0.200116	0.197267	0.296688	0.206412	0.282082	0.284298	0.235196	0.235518	0.236315	0.266169	0.255205	0.0916191	0.196231	0.192788	0.130796	-0.125589	-0.112882	-0.103964	-0.0757165	0.0134397	-0.00455816	0.00776219	-0.0733628	0.072614	-0.0528074	0.0566456	0.00397999	0.0464743	0.0265106
	RUNX3 regulates NOTCH signaling.R-HSA-8941856	-0.0911605	-0.018894	0.329751	0.578489	0.47927	0.305185	0.384227	0.185897	0.251873	0.250249	0.664529	0.619653	0.37038	0.3829	0.290643	0.277692	0.268258	-0.387726	0.00665711	-0.210138	0.263913	0.149753	0.170406	-0.108232	0.0679129	0.0156187	0.0624661	0.0493614	0.162054	-0.184725	0.0914555	0.261428	0.0165555	-0.017834	-0.0160505	0.0887745	0.137516	0.277473	0.148113	0.200891	0.0317346	0.0534613	0.146589	0.29617	0.22549	0.122904	0.135951	0.0990902
	RUNX1 interacts with co-factors whose precise effect on RUNX1 targets is not known.R-HSA-8939243	0.118106	0.177808	0.200219	0.267045	0.168098	0.313661	0.214322	0.153813	0.196772	0.196714	0.318528	0.271714	0.262896	0.208584	0.20767	0.213079	0.2946	0.146798	0.193197	0.19026	0.212546	0.088758	0.141401	0.121656	0.14587	0.112476	0.17734	0.121025	0.125131	0.241723	0.15013	0.17548	0.170113	0.126857	0.093122	0.0948603	0.0454142	0.12189	0.113041	0.0959765	0.0901214	0.0999839	0.0997272	0.108615	0.122351	0.105961	0.0611665	0.0834641
	RUNX3 regulates YAP1-mediated transcription.R-HSA-8951671	0.102055	0.103556	0.0896603	0.144633	0.392943	0.0141752	0.241334	0.0141752	0.0141752	0.0141752	0.410634	0.37015	0.244506	0.211664	0.174383	0.205292	0.0598485	0.0551584	0.168495	0.124364	0.237232	0.394877	0.197862	0.196396	-0.039	0.0753123	-0.194329	0.168893	-0.214942	0.161124	0.166673	0.0255657	0.0499078	0.0032934	0.117632	0.163523	0.162697	0.204627	0.212328	0.2816	0.0971257	0.211981	0.101839	0.203086	0.203418	0.168548	0.123928	0.234148
	TP53 regulates transcription of additional cell cycle genes whose exact role in the p53 pathway remain uncertain.R-HSA-6804115	0.142065	0.187453	0.092197	0.20888	0.0731995	0.132767	0.164401	0.0782772	0.0722868	0.0717087	0.312306	0.190145	0.246996	0.199424	0.142853	0.185764	0.136174	0.23434	0.271465	0.233597	0.260101	0.292148	0.1518	0.210116	0.244319	0.0809042	0.200861	0.11487	0.21093	0.233126	0.150512	0.12185	0.147764	0.126751	0.0517267	0.119854	0.0969724	0.140293	0.149625	0.140051	0.114483	0.148411	0.0958604	0.209243	-0.00443802	0.0456669	0.0403489	-0.0126904
	TP53 Regulates Transcription of Cell Cycle Genes.R-HSA-6791312	0.1954	0.180939	0.186646	0.264369	0.152653	0.240612	0.265129	0.216328	0.179868	0.180264	0.285328	0.227697	0.235362	0.245585	0.224025	0.221987	0.205838	0.225782	0.138602	0.167714	0.20094	0.271093	0.134218	0.153976	0.165623	0.109926	0.162131	0.166328	0.242468	0.100202	0.0508084	0.138	0.116515	0.119275	0.0793668	0.114174	0.073762	0.12444	0.113786	0.103977	0.0921664	0.134019	0.101407	0.128915	0.0477041	0.0355085	0.0567684	0.0701295
	Regulation of TP53 Activity through Association with Co-factors.R-HSA-6804759	0.129172	0.225467	0.26069	0.259913	0.257595	0.259913	0.289269	0.262541	0.269877	0.257595	0.266428	0.257595	0.284402	0.331056	0.259177	0.275588	0.257595	0.169391	0.0599113	0.136727	0.185893	0.13407	0.101161	0.146528	0.259406	0.0961791	0.165552	0.162785	0.104104	0.169739	0.111739	0.122423	0.130763	0.118911	0.0416631	0.0214721	-0.0154225	0.00815	0.0307108	0.0451011	0.0706327	0.025121	0.0429973	-0.103361	0.131675	0.091813	0.0648278	0.0888962
	Small interfering RNA (siRNA) biogenesis.R-HSA-426486	0.0882318	0.16033	0.190309	0.248223	0.187439	0.280984	0.304456	0.19056	0.187439	0.187439	0.386769	0.267874	0.298899	0.31031	0.215982	0.234886	0.28702	0.0982968	0.162471	0.0790412	0.221011	0.210129	0.0875111	0.198067	0.15489	0.18727	0.190548	0.143538	0.183144	0.159634	0.0726341	0.103156	0.0946989	0.106335	0.0729976	0.0806212	0.0394763	-0.0635242	0.0415935	0.00678029	0.0879948	0.109474	0.0911672	0.0622128	0.00687105	-0.0171475	0.0321284	0.0290759
	RUNX1 regulates expression of components of tight junctions.R-HSA-8935964	0.134082	0.150125	0.164512	0.286211	0.160372	0.251104	0.160372	0.160372	0.162442	0.160372	0.316187	0.29073	0.290352	0.16696	0.165711	0.160372	0.34786	-0.0345327	0.123959	0.115301	0.173137	-0.0239653	0.0944379	0.0957054	0.125583	0.140409	0.211749	0.0886027	0.115212	0.188368	0.134748	0.0561763	0.0350965	0.084957	0.108225	0.0509483	0.0937838	0.139339	0.0828912	0.147127	0.0897407	0.192625	0.0568267	0.189691	0.0982505	0.0603196	0.120924	0.0899454
	RUNX1 regulates transcription of genes involved in interleukin signaling.R-HSA-8939247	0.325354	0.138967	0.206084	0.312571	0.202461	0.281852	0.202461	0.202461	0.204273	0.202461	0.338799	0.348206	0.316194	0.239908	0.207133	0.202461	0.382354	0.0408445	0.177931	0.159062	0.222994	0.0743784	0.178341	0.169387	0.198632	0.201285	0.191709	0.140115	0.174302	0.238313	0.111237	0.0679655	0.0525276	0.0433833	-0.0469211	-0.0709755	0.0142527	0.025888	0.0858553	0.0846623	-0.0597541	0.0717463	-0.0109134	0.0461439	0.0953764	-0.00706465	0.043591	0.032072
	Regulation of RUNX1 Expression and Activity.R-HSA-8934593	0.105747	0.117024	0.213773	0.250755	0.0937873	0.11443	0.0943299	0.0943328	0.100034	0.0937873	0.250053	0.235986	0.13777	0.193696	0.186651	0.145006	0.221054	0.0787166	0.125274	0.0863572	0.211052	0.172384	0.0549016	0.173896	0.157697	0.136445	0.0831956	0.105028	0.134687	0.131637	0.11653	0.167225	0.134685	0.0981805	0.0898695	0.0758448	0.0504847	0.047275	0.0832716	0.098884	0.118045	0.129467	0.144515	0.105964	0.0998415	0.0774778	0.0251822	0.0690959
	Transcriptional regulation by RUNX1.R-HSA-8878171	0.111344	0.0986008	0.21773	0.279199	0.0664532	0.104334	0.114429	0.0692291	0.0786913	0.0784057	0.25644	0.223735	0.125017	0.184668	0.167454	0.130783	0.191088	0.091332	0.108908	0.0633114	0.180987	0.170733	0.0520488	0.134876	0.115569	0.132477	0.0607677	0.0932042	0.122743	0.101194	0.119113	0.137814	0.108744	0.0814105	0.0711766	0.0606557	0.049572	0.0792825	0.0970225	0.113579	0.0966173	0.0940081	0.13515	0.102246	0.0972969	0.0829463	0.0322726	0.0673932
	Transcriptional Regulation by E2F6.R-HSA-8953750	0.0589703	0.098317	0.125826	0.264801	0.0691349	0.148196	0.123448	0.0820649	0.0691349	0.112788	0.201026	0.172103	0.0765673	0.20687	0.195993	0.125869	0.0802926	0.164448	0.134073	0.154169	0.0766104	0.209493	0.133731	0.157165	0.133709	0.10392	0.0811637	0.0833632	0.0725816	0.0616533	0.0691334	0.120349	0.11112	0.139083	0.0599444	0.0875403	0.0610279	0.118287	0.101855	0.10537	0.091121	0.102589	0.0968027	0.165048	0.0558508	0.0479727	0.0537382	0.0676752
	RUNX1 regulates transcription of genes involved in differentiation of myeloid cells.R-HSA-8939246	0.238566	0.0733177	0.160178	0.274247	0.156797	0.240916	0.156797	0.188272	0.158487	0.156797	0.301796	0.277937	0.277629	0.162178	0.161157	0.156797	0.331786	-0.0216144	0.18219	0.116856	0.215921	0.0272968	0.124912	0.113268	0.125	0.155456	0.153684	0.0913967	0.144109	0.207224	0.0784582	0.0617848	0.041983	0.00375029	-0.0752116	-0.0326113	-0.0134327	0.0403538	0.0717696	0.06936	-0.00302756	0.0111977	-0.02332	0.0496089	-0.0189954	-0.00709324	0.00917916	0.0442938
	Transcriptional regulation by small RNAs.R-HSA-5578749	0.0671542	0.0589148	0.217119	0.200554	0.162631	0.226743	0.162631	0.163655	0.162631	0.162631	0.211062	0.238566	0.163849	0.230202	0.165961	0.19915	0.261395	0.102089	0.131342	0.134203	0.177632	0.11834	0.101897	0.130926	0.122971	0.0761611	0.0809014	0.108137	0.158097	0.0960583	0.0244796	0.0267359	0.0380732	0.0536536	0.0144613	0.0247754	0.0135386	-0.00409826	0.0220108	0.0248752	0.033762	0.0417243	0.0686895	0.0671157	0.0180137	-0.0152685	-0.0277596	0.00970044
	RUNX1 and FOXP3 control the development of regulatory T lymphocytes (Tregs).R-HSA-8877330	0.131961	0.083456	0.109682	0.214821	0.106105	0.184491	0.10702	0.15783	0.107893	0.106105	0.240717	0.218725	0.218398	0.112866	0.110717	0.106105	0.26808	0.0214731	0.146993	0.125602	0.181668	-0.0184191	0.106614	0.0860359	0.110779	0.1416	0.128981	0.0958448	0.110307	0.172281	0.0846468	0.0832975	0.0592355	0.0419319	0.00643347	-0.0106717	0.024717	0.0751351	0.0853748	0.0847746	0.00609038	0.0633585	0.00424798	0.0906648	0.0120717	0.0153295	0.0507823	0.0338684
	Post-transcriptional silencing by small RNAs.R-HSA-426496	0.0973216	0.0886861	0.200616	0.20947	0.199447	0.200082	0.200571	0.200718	0.199447	0.199447	0.214055	0.200287	0.209791	0.212741	0.219972	0.200142	0.274899	0.0222289	0.138762	0.0696005	0.184937	0.114256	0.060445	0.122425	0.134693	0.0889634	0.090275	0.0984022	0.17985	0.118596	-0.00369056	0.0628838	0.0652631	0.0306227	0.0211859	0.0215833	-0.0132976	-0.113549	-0.0636421	-0.0730897	0.0381456	0.0511152	0.0571088	-0.00958579	-0.0232274	-0.064127	-0.0374559	-0.0386601
	RUNX2 regulates osteoblast differentiation.R-HSA-8940973	0.0809366	0.0636695	0.111265	0.153761	0.126256	0.137843	0.125852	0.102051	0.102051	0.102051	0.206467	0.184623	0.184187	0.150867	0.115874	0.102177	0.177034	0.0183246	0.0770306	0.065741	0.126042	0.0771237	0.0915348	0.0832595	0.111331	0.102463	0.0560479	0.0790743	0.0933814	0.0802643	0.0884242	0.0993813	0.0737984	0.0667298	0.0364864	0.0260272	0.0439361	0.0539857	0.0686529	0.0795152	0.0277008	0.0639812	0.0311314	0.0795213	0.0687823	0.0319706	0.0415457	0.0404494
	RUNX2 regulates bone development.R-HSA-8941326	0.0808898	0.0589461	0.100609	0.147153	0.112823	0.134748	0.11459	0.0936809	0.0933454	0.0933454	0.192554	0.172251	0.171678	0.132999	0.104486	0.0932029	0.171737	0.0178488	0.0767601	0.0661229	0.122489	0.0554727	0.0844659	0.072124	0.104291	0.0956916	0.0536832	0.0740202	0.0832888	0.0847749	0.0803147	0.0907616	0.0664287	0.0580977	0.0370302	0.027086	0.0440322	0.0510352	0.0618481	0.0718918	0.0306192	0.065248	0.0255014	0.0763403	0.0594142	0.0326202	0.0403755	0.0383326
	Mitochondrial transcription initiation.R-HSA-163282	-0.100479	-0.0175366	0.0809221	0.158262	0.0809221	0.0809221	0.194224	0.0809221	0.0809221	0.0809221	0.194224	0.0809221	0.288205	0.0809221	0.0809221	0.0809221	0.0809221	0.140141	0.0866867	0.136849	-0.0252027	0.297081	0.114543	0.0850366	0.102729	0.0517612	0.11385	-0.117046	-0.00239045	-0.0797307	0.057274	-0.0157507	0.0973042	0.0464434	0.0172963	0.0263555	0.0364996	0.0975149	0.101786	0.114671	0.036295	0.0629495	0.0990888	0.157959	0.0261415	0.0260045	-0.00815807	0.0492952
	RUNX2 regulates genes involved in cell migration.R-HSA-8941332	0.0608173	0.0240032	0.0430433	0.164544	0.0430433	0.12598	0.0430433	0.0671212	0.0430433	0.0430433	0.189945	0.164544	0.164544	0.0671212	0.0430433	0.0430433	0.240502	-0.0171703	0.137562	0.0500786	0.174306	-0.112291	0.100564	0.025645	0.0674818	0.0724763	0.0773396	0.0324842	0.0526931	0.128123	0.0894703	0.00467261	-0.0259661	-0.00113564	0.0318734	0.0198648	0.0744653	0.0617524	0.0866256	0.0700929	0.0260932	0.0834549	0.0082851	0.0962212	0.0122467	0.0310501	0.0589026	0.0314232
	RUNX1 regulates transcription of genes involved in BCR signaling.R-HSA-8939245	0.0856463	0.0437664	0.0342132	0.136941	0.0307354	0.107233	0.0307354	0.0307354	0.0324743	0.0307354	0.162185	0.14065	0.140201	0.0366837	0.0352199	0.0307354	0.188508	0.00174106	0.115562	0.0878483	0.144846	-0.0671761	0.0650438	0.0326724	0.0577696	0.0980139	0.0829391	0.0540634	0.061047	0.122698	0.0666921	0.0498024	0.0246561	0.0189107	0.030259	0.0168704	0.0488888	0.0627829	0.0866997	0.0884873	0.0335379	0.0824818	0.0175163	0.103965	0.00310741	0.0184294	0.0460009	0.0302721
	Regulation of TP53 Activity through Methylation.R-HSA-6804760	0.0171632	0.0533294	0.147432	0.143786	-0.0120988	0.115972	0.153346	-0.0170893	0.0978742	0.1002	0.184692	0.142411	0.167705	0.118971	0.125572	0.147091	0.133513	0.0362309	0.0664823	0.00692715	0.0413942	0.0955801	0.0666639	0.0515666	0.0800246	0.0429509	0.0256555	0.0309046	0.0627378	0.0702462	0.0188217	0.046563	0.0211472	0.0282451	0.0222635	0.0215366	0.0118991	0.0327002	-0.00412098	0.0140377	0.0150332	0.0155334	0.0265965	0.0303561	0.0226417	0.0173204	0.00477304	0.0137508
	Transcriptional regulation by RUNX3.R-HSA-8878159	-0.106755	-0.111931	0.412979	0.344718	0.0636534	0.0960785	0.117437	0.00118367	0.0543116	0.0549305	0.372766	0.341456	0.149712	0.222931	0.182761	0.150934	0.200083	-0.30278	-0.160905	-0.178472	-0.0238657	0.0877363	-0.109585	0.0394482	0.0186575	-0.0655931	-0.0328424	-0.111755	0.0757987	-0.0755704	-0.172877	0.158988	-0.0105935	-0.2067	-0.108724	0.0262702	0.00740679	0.157422	0.0267195	0.110986	-0.0620823	0.128686	0.00893819	0.0510919	0.190192	0.106467	0.0151023	0.142021
	PI5P Regulates TP53 Acetylation.R-HSA-6811555	0.0329014	-0.0245508	0.109101	0.146651	-0.0622649	0.127021	0.17422	-0.0622649	0.107469	0.0921783	0.151706	0.180037	0.137932	0.108678	0.122982	0.151092	0.1354	-0.00640266	0.0359792	-0.011977	0.025912	0.0861109	0.0960261	0.0205893	0.068982	-0.00675842	0.0364291	0.0217975	0.0665314	0.0361901	-0.00669837	0.0189509	-0.0104008	0.0170561	-0.0107086	0.0030306	0.00085251	0.0367644	0.00579377	0.0164932	-0.0296772	-0.017804	0.00161545	0.0107927	0.00247822	-0.0166254	-0.000967147	-0.00827611
	RUNX1 regulates transcription of genes involved in differentiation of keratinocytes.R-HSA-8939242	0.0220677	-0.0753443	-0.00479231	0.0848809	-0.00784307	0.0590123	-0.00784307	-0.00784307	-0.00631769	-0.00784307	0.106968	0.0882103	0.0879317	-0.0029883	-0.00390926	-0.00784307	0.130306	-0.151887	0.0760788	-0.0413558	0.080166	-0.083968	0.0642831	-0.0556717	-0.0336566	0.0370616	0.0196311	0.0466059	0.00819157	0.0125681	0.0455654	-0.00162286	-0.0328516	-0.0973835	0.0377687	0.0104882	0.0464037	0.0771862	-0.00851832	0.0350711	-0.0150628	-0.0137161	-0.025794	-0.0220784	0.0193757	0.0237733	0.0392252	0.0612278
	TET1,2,3 and TDG demethylate DNA.R-HSA-5221030	0.0139449	0.0159083	0.0103852	0.0210202	0.0103852	0.0210202	0.0103852	0.0103852	0.0103852	0.0103852	0.0103852	0.0103852	0.0210202	0.0103852	0.0103852	0.0103852	0.0103852	0.013524	0.0103852	-0.0051946	-0.0181178	-0.0051946	-0.0144442	-0.0051946	-0.0051946	0.0103852	0.0103852	-0.00219221	0.00712809	-0.00845176	0.00695314	0.00712809	0.00179588	0.00608055	0.00330886	0.00569933	0.00882464	0.00868057	0.00693734	0.00440137	0.00725002	0.00755782	0.00785571	0.0120707	-0.000249656	-0.00210268	0.00528815	0.00913444
	RUNX3 Regulates Immune Response and Cell Migration.R-HSA-8949275	-0.199412	-0.307127	0.252232	0.117353	0.0172528	0.0855815	0.0172528	0.0172528	0.0172528	0.0172528	0.13828	0.117353	0.134996	0.0172528	0.0172528	0.0172528	0.166391	-0.500102	-0.311933	-0.253265	-0.235776	-0.303042	-0.2862	-0.202942	-0.182015	-0.250523	-0.0657146	-0.291525	0.0141138	-0.147374	-0.527745	-0.100683	-0.245494	-0.498256	-0.328476	-0.14554	-0.119101	-0.00327184	-0.17956	-0.109042	-0.289043	0.00275194	-0.270655	-0.145563	-0.0481788	-0.117902	-0.0765649	-0.0686348
	RUNX3 regulates RUNX1-mediated transcription.R-HSA-8951911	-0.250084	-0.35282	0.320495	0.144722	0.0188818	0.112031	0.0188818	0.0188818	0.0219871	0.0188818	0.17653	0.151499	0.150932	0.0287648	0.02689	0.0188818	0.20637	-0.601364	-0.379529	-0.323918	-0.292002	-0.338569	-0.328044	-0.221983	-0.190321	-0.263305	-0.0843551	-0.315241	0.0549323	-0.165841	-0.57453	-0.0858277	-0.250618	-0.549893	-0.35704	-0.159604	-0.134975	0.000287967	-0.186575	-0.119235	-0.333811	0.0352823	-0.306197	-0.159901	-0.0420433	-0.107958	-0.0819507	0.0200474
	Regulation of RUNX3 expression and activity.R-HSA-8941858	-0.319408	-0.378188	0.273567	0.0629056	-0.0211738	0.00256889	0.0165714	-0.0202138	-0.0168524	-0.016703	0.0693848	0.0494656	0.0487547	0.0277874	-0.010652	-0.011155	0.0467289	-0.546739	-0.442348	-0.37231	-0.384285	-0.226696	-0.377263	-0.221841	-0.205216	-0.336513	-0.130117	-0.329805	0.0301931	-0.251618	-0.612605	-0.123588	-0.265094	-0.541979	-0.368745	-0.164399	-0.167681	-0.0376213	-0.247466	-0.183315	-0.345509	-0.037798	-0.307069	-0.238802	-0.0326998	-0.114864	-0.123626	-0.00137993
	RUNX3 regulates CDKN1A transcription.R-HSA-8941855	-0.369042	-0.424295	0.292055	-0.018916	-0.018916	-0.018916	-0.018916	-0.018916	-0.018916	-0.018916	-0.00761717	-0.0149331	-0.018916	-0.0149331	-0.0149331	-0.018916	-0.018916	-0.638824	-0.539192	-0.456145	-0.480057	-0.277888	-0.428413	-0.273496	-0.278123	-0.405424	-0.195953	-0.396783	-0.0263099	-0.327259	-0.683202	-0.15344	-0.30174	-0.597661	-0.409743	-0.190278	-0.203093	-0.0804804	-0.306615	-0.238667	-0.394232	-0.072601	-0.343976	-0.301169	-0.0474472	-0.1361	-0.142969	-0.0152811
Immune System	Regulation by TREX1.R-HSA-3248023	0.75685	0.679223	1.22068	1.22068	1.22068	1.22068	1.22068	1.22068	1.22068	1.22068	1.22068	1.22068	1.22068	1.22068	1.22068	1.22068	1.22068	0.40792	0.524934	0.649015	0.599114	0.88093	0.679223	0.88093	0.88093	0.714488	0.75685	0.714488	0.809902	0.809902	0.333076	0.577986	0.622593	0.447308	-0.287159	-0.342865	-0.308112	-0.221989	0.0259725	0.00233815	-0.342094	-0.226597	-0.117946	-0.153939	0.226506	0.0259725	0.135283	0.142823
	Prolactin receptor signaling.R-HSA-1170546	0.446689	0.350725	1.02009	1.02009	1.02009	1.02009	1.02009	1.02009	1.02009	1.02009	1.02009	1.02009	1.02009	1.02009	1.02009	1.02009	1.02009	0.0153334	0.159989	0.56999	0.508301	0.600081	0.350725	0.600081	0.600081	0.394321	0.703298	0.394321	0.512273	0.542363	0.801335	0.225573	0.280718	0.0640258	0.703313	0.7498	0.274447	0.152946	-0.122631	0.56238	0.221993	0.679797	0.24377	0.315663	0.16699	0.79878	0.400243	-0.312386
	Alpha-defensins.R-HSA-1462054	0.63617	0.583324	1.12904	1.11473	1.11473	1.17127	1.11473	1.11473	1.11473	1.11473	1.11473	1.11473	1.11473	1.14335	1.13569	1.11473	1.12904	0.340496	0.436035	0.554738	0.504746	0.769255	0.569645	0.78175	0.785023	0.628992	0.667405	0.637372	0.692125	0.681492	0.266253	0.506003	0.569047	0.36257	-0.304275	-0.365585	-0.31354	-0.259556	-0.0168569	-0.0641309	-0.378502	-0.284189	-0.151368	-0.182739	0.184996	-0.0093711	0.0952385	0.0955876
	Defensins.R-HSA-1461973	0.40846	0.405915	0.765926	0.765999	1.03638	0.766045	0.797071	0.765935	0.765926	0.765926	0.90934	0.80381	0.788472	0.766171	0.76593	0.765926	0.824249	0.208315	0.307498	0.268444	0.373388	0.541834	0.494234	0.633164	0.45233	0.376685	0.466324	0.457325	0.401648	0.411905	0.290516	0.504508	0.457764	0.38965	-0.113735	-0.161047	-0.0399492	-0.0105586	0.0740394	0.0381159	-0.154779	-0.0421725	0.0217461	0.0122445	0.268439	0.158802	0.173293	0.196627
	Beta defensins.R-HSA-1461957	0.556949	0.455592	0.864416	0.864384	0.864384	0.871349	0.878315	0.864384	0.864384	0.864384	0.864398	0.877244	0.876305	0.869592	0.872414	0.869592	0.873552	0.267234	0.355059	0.440607	0.40276	0.608496	0.46451	0.607373	0.613736	0.479533	0.511722	0.483935	0.562886	0.54852	0.21945	0.373084	0.419856	0.290993	-0.225471	-0.235331	-0.183839	-0.17363	-0.0185067	-0.0104055	-0.211696	-0.165228	-0.114461	-0.101429	0.134021	0.0207335	0.0964748	0.0752881
	Alternative complement activation.R-HSA-173736	0.215622	0.203027	0.3358	0.349445	0.319539	0.329488	0.32508	0.336998	0.323376	0.31915	0.371238	0.428923	0.356644	0.367908	0.391064	0.344478	0.345474	0.300168	0.29632	0.261559	0.279849	0.257101	0.106608	0.226854	0.24067	0.208964	0.214766	0.211323	0.287505	0.286474	0.0405112	0.169093	0.120032	0.145286	-0.0797878	0.08615	0.0723106	0.135744	0.0808879	0.053019	0.0748512	0.105367	0.104512	0.13012	0.142455	0.0848655	0.0736483	0.0878912
	Cross-presentation of soluble exogenous antigens (endosomes).R-HSA-1236978	0.161531	0.144546	0.258035	0.273938	0.251183	0.256174	0.259853	0.256302	0.248688	0.24475	0.295286	0.333712	0.282394	0.282821	0.293692	0.264283	0.267706	0.216445	0.213809	0.195464	0.207614	0.194666	0.091022	0.175159	0.187165	0.16518	0.160578	0.162485	0.211071	0.219525	0.0422785	0.127931	0.0957548	0.107874	-0.0405163	0.0673015	0.0554383	0.107912	0.0709338	0.0490722	0.0574973	0.0866805	0.0759341	0.0983128	0.0999871	0.0653492	0.0538344	0.0629329
	Regulation of IFNA signaling.R-HSA-912694	0.180753	0.135119	0.412237	0.371375	0.389981	0.397096	0.397811	0.378818	0.365924	0.376142	0.398859	0.379837	0.373758	0.385965	0.375173	0.36593	0.373078	0.00501682	0.0765743	0.0960061	0.0762896	0.213	0.143173	0.207373	0.214553	0.167657	0.199622	0.152471	0.199613	0.168664	0.0265431	0.11678	0.164633	0.0641287	-0.153471	-0.138244	-0.11991	-0.107163	-0.0775561	-0.0546535	-0.176818	-0.156735	-0.0876662	-0.134288	0.0362356	-0.0187984	0.0135262	-0.00833567
	Growth hormone receptor signaling.R-HSA-982772	0.0795696	0.0612372	0.189109	0.189109	0.189109	0.243878	0.189109	0.189109	0.189109	0.189109	0.189109	0.286119	0.189109	0.189109	0.189109	0.189109	0.189109	0.138411	0.105036	0.189109	0.0423184	0.108873	0.116007	0.108873	0.108873	0.0695654	0.0795696	0.124335	0.0920984	0.0920984	-0.0205095	0.0373289	0.102633	0.134339	0.07127	-0.0605977	-0.0156187	0.0227179	-0.0930357	0.020926	-0.0997231	-0.072447	0.0441722	-0.135524	0.128635	0.081277	0.0130152	-0.06544
	Antimicrobial peptides.R-HSA-6803157	0.138083	0.036396	0.227876	0.227876	0.227876	0.227876	0.303633	0.227876	0.227876	0.227876	0.227876	0.227876	0.282384	0.262078	0.227876	0.262078	0.288084	-0.0721331	0.0939981	0.0945047	-0.00638022	0.179507	0.15826	0.123177	0.141183	0.0964729	0.0530674	0.0371022	0.194122	0.0964081	0.0327609	-0.0143428	0.0366707	-0.0222406	-0.146112	-0.124834	-0.0824603	-0.0819768	-0.0400807	-0.0166047	-0.208576	-0.178716	-0.090081	-0.0552242	0.0266232	-0.00501083	0.117043	-0.0464954
	MHC class II antigen presentation.R-HSA-2132295	-0.188112	0.0319228	0.0724555	0.0424655	-0.017073	0.0995949	0.112481	0.0349306	0.0430381	0.0269414	0.162817	0.0574007	0.0360928	0.0614196	0.0526868	0.0437311	0.114128	-0.0368722	-0.0156468	-0.168467	0.0310295	-0.0947406	0.121547	0.0680674	-0.128352	-0.0790371	0.0186079	-0.0209873	-0.121116	-0.0906077	0.0830266	0.0973653	-0.0268092	0.0438592	-0.00697972	-0.0240955	0.020979	0.0570943	0.0610573	0.0468149	-0.0285081	0.0496003	0.00147972	0.0585091	0.110353	0.0665431	0.0489177	0.00603742
	Adaptive Immune System.R-HSA-1280218	-0.105324	0.137554	0.137554	0.137554	0.250819	0.137554	0.137554	0.143017	0.223278	0.137785	0.13756	0.137562	0.137869	0.137558	-0.0301857	0.400281	0.137554	-0.188263	-0.288694	0.00278519	-0.162226	-0.23274	-0.109509	-0.167954	-0.0897908	-0.0552162	-0.146589	-0.015895	0.0240832	-0.071803	0.00836064	-0.0404348	-0.0366622	-0.125187	-0.131858	-0.11995	-0.112927	0.00105378	-0.123322	-0.153387	-0.177319	-0.236125	-0.104996	-0.209636	-0.0828027	-0.0455683	0.0099145	-0.216435
	Interferon alpha-beta signaling.R-HSA-909733	-0.14676	-0.0186205	-0.0186205	0.0752401	-0.0186205	-0.0186205	-0.0186205	0.109519	-0.0186205	-0.0186205	-0.0186205	-0.0186205	-0.0186205	-0.0186205	-0.112481	0.130964	-0.0186205	-0.0621972	-0.0238078	-0.0391136	-0.112481	-0.0222104	-0.0309438	-0.0440077	-0.118792	-0.0743448	-0.168205	-0.0186205	-0.0646024	-0.132104	-0.0680339	-0.0186205	-0.112481	-0.0943932	-0.0399839	-0.0510181	-0.0516441	-0.00882014	-0.084339	-0.0465048	-0.0486249	-0.0488944	-0.0285079	-0.07124	-0.051652	-0.0174138	-0.0493279	-0.0200517
	Ion influx-efflux at host-pathogen interface.R-HSA-6803544	-0.0180704	-0.0136476	0.0217441	0.0324159	0.0217468	0.0220659	0.0265195	0.0217423	0.0217423	0.0217423	0.0372084	0.028211	0.0307487	0.0269808	0.0305711	0.0261593	0.0324146	-0.141273	-0.164774	-0.193234	-0.220146	-0.100612	-0.184097	-0.106837	-0.110956	0.00253959	-0.073757	-0.052673	-0.133703	-0.131382	-0.0638646	-0.016654	-0.028266	-0.013461	0.0278175	0.00974843	-0.0330681	-0.0954168	-0.0826366	-0.172575	-0.00487465	-0.0809597	-0.0670698	-0.118155	0.0206373	-0.00941955	0.0226909	-0.0422812
	Terminal pathway of complement.R-HSA-166665	-0.114244	-0.155509	0.391361	0.128634	0.128634	0.128634	0.128634	0.241899	0.128634	0.128634	0.134098	0.214358	0.128865	0.12864	0.128642	0.12895	0.128638	-0.297614	-0.00613469	-0.171146	-0.197183	-0.0391056	-0.0641361	-0.0493546	-0.045582	-0.134107	-0.0248148	0.0151633	-0.0807229	-0.000559237	-0.241659	-0.118429	-0.176874	-0.0987107	-0.140778	-0.12887	-0.121847	-0.00786609	-0.132242	-0.162307	-0.186239	-0.245045	-0.113916	-0.218556	-0.0917225	-0.0544881	0.000994626	-0.225355
	CD209 (DC-SIGN) signaling.R-HSA-5621575	-0.122779	-0.116555	-0.119165	-0.115914	-0.116464	-0.11917	-0.118952	0.0523993	-0.115079	-0.115904	-0.0785798	-0.0372965	-0.118424	-0.0542196	0.0202343	-0.0619239	-0.0116318	-0.0493138	-0.140132	-0.00147672	-0.13557	0.00645978	0.0308782	-0.0580967	0.00548213	-0.0145872	-0.177693	-0.136296	-0.0938002	-0.00568331	-0.0600621	-0.173049	-0.0739799	-0.000657443	0.00984783	0.0409435	0.0549601	0.0796038	-0.048133	0.000549873	-0.0483019	-0.128994	0.0130018	-0.120414	0.0283482	-0.0246768	0.0485597	0.0566874
	IRF3-mediated induction of type I IFN.R-HSA-3270619	-0.0411079	-0.0464015	-0.0464015	-0.0464015	-0.0464015	-0.0464015	-0.0464015	-0.0464015	-0.0464015	-0.0464015	0.103624	-0.0464015	-0.0464015	-0.0464015	-0.0725706	-0.0464015	-0.0464015	-0.106508	-0.125861	0.0172218	-0.133754	-0.0474257	-0.104683	-0.0717632	-0.0321921	-0.245892	-0.070049	-0.13027	-0.0338138	-0.141205	-0.124374	-0.0657146	-0.198558	-0.273098	-0.0132976	-0.0458749	-0.0494639	-0.0734211	-0.126959	-0.142253	-0.0550061	-0.139618	-0.0571533	-0.149281	0.0478036	-0.0160043	-0.0230501	-0.00595016
	Interleukin-2 signaling.R-HSA-9020558	-0.138245	-0.193159	-0.0773894	-0.0270973	-0.132021	-0.13463	-0.131379	-0.131929	-0.134635	-0.134418	0.0369338	-0.130545	-0.13137	-0.0940453	-0.052762	-0.133889	-0.0696851	-0.155598	-0.0169422	-0.151036	-0.0647793	0.00476882	-0.0300527	-0.188514	-0.0894454	-0.0161229	-0.151762	-0.109266	-0.0211488	-0.0755275	-0.00900568	0.0154128	-0.0735622	-0.00998333	-0.00561763	0.0254781	0.0394946	0.0641383	-0.0635985	-0.0149156	-0.0637674	-0.144459	-0.00246367	-0.13588	0.0128827	-0.0401422	0.0330942	0.041222
	MAPK targets- Nuclear events mediated by MAP kinases.R-HSA-450282	-0.0506544	-0.0795956	-0.0559481	-0.0559481	-0.0559481	-0.0559481	-0.0559481	-0.0559481	-0.0559481	-0.0559481	-0.0559481	-0.0559481	-0.0559481	0.0940774	-0.0559481	-0.0559481	-0.0559481	-0.135408	0.00767523	-0.143301	-0.116054	-0.0821171	-0.255438	-0.0752611	-0.208104	-0.282645	-0.139817	-0.0433604	-0.150752	-0.133921	-0.0569722	-0.114229	-0.0813097	-0.0417387	-0.0228441	-0.0554215	-0.0590104	-0.0829677	-0.136506	-0.1518	-0.0645526	-0.149165	-0.0666998	-0.158827	0.038257	-0.0255508	-0.0325967	-0.0154967
	Interleukin-1 processing.R-HSA-448706	-0.491373	-0.48228	-0.48228	-0.48228	-0.48228	-0.48228	-0.48228	0.171576	-0.48228	-0.48228	-0.338238	-0.169804	-0.48228	-0.234737	0.049143	-0.263051	-0.0786624	-0.224908	-0.570507	-0.0327868	-0.556696	-0.000382319	0.0949374	-0.248943	-0.00361285	-0.0904511	-0.715208	-0.553878	-0.387518	-0.0478941	-0.255733	-0.699546	-0.312302	-0.0306237	0.0153712	0.135576	0.188091	0.28157	-0.215403	-0.0290875	-0.213995	-0.529612	0.025446	-0.497686	0.0839496	-0.119534	0.16423	0.195079
	Activation of the AP-1 family of transcription factors.R-HSA-450341	-0.530774	-0.754609	-0.302452	-0.118063	-0.521681	-0.521681	-0.521681	-0.521681	-0.521681	-0.521681	0.132175	-0.521681	-0.521681	-0.377639	-0.209205	-0.521681	-0.274138	-0.609908	-0.0721878	-0.596097	-0.264309	0.00974194	-0.129852	-0.738947	-0.351703	-0.0700247	-0.593279	-0.426919	-0.0872952	-0.295134	-0.0397834	0.0555364	-0.288344	-0.0430139	-0.0240298	0.0961746	0.14869	0.242169	-0.254804	-0.0684886	-0.253396	-0.569013	-0.013955	-0.537087	0.0445485	-0.158935	0.124829	0.155678
Metabolism	Phosphate bond hydrolysis by NTPDase proteins.R-HSA-8850843	1.16647	1.02695	2.00013	2.00013	2.00013	2.00013	2.00013	2.00013	2.00013	2.00013	2.00013	2.00013	2.00013	2.00013	2.00013	2.00013	2.00013	1.37298	0.749639	0.972653	0.882964	1.38948	1.02695	1.38948	1.38948	1.09033	1.16647	1.09033	1.26182	1.26182	0.404806	0.844991	0.925164	0.610119	-0.709964	0.411202	0.225555	-0.592832	-0.147162	-0.189641	-0.8087	-0.601113	-0.405831	-0.470523	0.213263	-0.147162	0.0493058	0.0628577
	Tyrosine catabolism.R-HSA-8963684	1.10683	0.987685	1.81875	1.81875	1.81875	1.81875	1.81875	1.81875	1.81875	1.81875	1.81875	1.81875	1.81875	1.81875	1.81875	1.81875	1.81875	0.571268	0.75087	0.941319	0.864726	1.29728	0.987685	1.29728	1.29728	1.04181	1.10683	1.04181	1.18826	1.18826	0.456391	0.832298	0.900765	0.631723	-0.495594	-0.581095	-0.527754	-0.395566	-0.0149751	-0.051251	-0.579912	-0.402638	-0.235872	-0.291117	0.292819	-0.0149751	0.152803	0.164376
	Phenylalanine and tyrosine metabolism.R-HSA-8963691	1.10683	0.987685	1.81875	1.81875	1.81875	1.81875	1.81875	1.81875	1.81875	1.81875	1.81875	1.81875	1.81875	1.81875	1.81875	1.81875	1.81875	0.571268	0.75087	0.941319	0.864726	1.29728	0.987685	1.29728	1.29728	1.04181	1.10683	1.04181	1.18826	1.18826	0.456391	0.832298	0.900765	0.631723	-0.495594	-0.581095	-0.527754	-0.395566	-0.0149751	-0.051251	-0.579912	-0.402638	-0.235872	-0.291117	0.292819	-0.0149751	0.152803	0.164376
	Dermatan sulfate biosynthesis.R-HSA-2022923	0.669239	0.850879	0.762466	0.218697	0.218697	0.467829	0.467829	0.219477	0.218697	0.218697	1.13583	1.13994	1.1316	1.33044	0.860726	0.71696	0.704226	0.843644	0.790098	0.706555	1.06838	1.02498	0.835247	1.13344	0.722666	0.833135	0.618057	0.857905	0.708894	0.829121	0.777342	1.17362	0.623163	0.681357	0.645911	0.76911	0.402554	0.930958	0.539648	0.92242	0.203041	0.40442	0.606493	1.15719	1.0816	0.465198	0.310924	1.03363
	Nucleobase catabolism.R-HSA-8956319	0.972056	0.85579	1.66677	1.66677	1.66677	1.66677	1.66677	1.66677	1.66677	1.66677	1.66677	1.66677	1.66677	1.66677	1.66677	1.66677	1.66677	1.14415	0.624699	0.810544	0.735803	1.1579	0.85579	1.1579	1.1579	0.908609	0.972056	0.908609	1.05152	1.05152	0.337338	0.704159	0.77097	0.508432	-0.591637	0.342668	0.187963	-0.494027	-0.122635	-0.158034	-0.673917	-0.500928	-0.338192	-0.392102	0.177719	-0.122635	0.0410881	0.0523814
	Lactose synthesis.R-HSA-5653890	0.937597	0.839555	1.52342	1.52342	1.52342	1.52342	1.52342	1.52342	1.52342	1.52342	1.52342	1.52342	1.52342	1.52342	1.52342	1.52342	1.52342	0.496898	0.644687	0.801401	0.738376	1.61313	0.839555	1.09431	1.09431	0.884094	0.937597	0.884094	1.0046	1.0046	0.40237	0.711692	0.768031	0.546645	-0.38099	-0.451346	-0.407453	-0.29868	0.0144965	-0.0153538	-0.450373	-0.304499	-0.167273	-0.212732	0.267771	0.0144965	0.152556	0.94712
	Chondroitin sulfate biosynthesis.R-HSA-2022870	0.603377	0.776329	0.694921	0.189743	0.189743	0.421194	0.421801	0.190467	0.190058	0.189743	1.04225	1.04009	1.03786	1.21592	0.786669	0.652645	0.640815	0.765829	0.721904	0.638033	0.97745	0.94343	0.770989	1.03843	0.662572	0.767467	0.560965	0.78042	0.639293	0.754109	0.722212	1.07133	0.574854	0.631891	0.599641	0.714045	0.384376	0.863898	0.505508	0.853563	0.200174	0.385237	0.56475	1.06704	0.997343	0.438014	0.291912	0.950192
	COX reactions.R-HSA-140180	0.956154	0.858087	1.54213	1.54213	2.64705	1.54213	1.54213	1.54213	1.54213	1.54213	1.54213	1.54213	1.54213	1.54213	1.54213	1.54213	1.54213	0.51534	0.663168	0.819923	0.756881	1.11291	0.858087	1.11291	1.11291	0.902638	0.956154	0.902638	1.02318	1.02318	0.420787	0.73019	0.786544	0.5651	-0.362778	-0.433153	-0.389248	-0.280447	0.032812	0.00295387	-0.43218	-0.286268	-0.149005	-0.194476	0.286153	0.032812	0.170908	0.180434
	Nicotinamide salvaging.R-HSA-197264	0.924534	0.825636	1.51547	1.51547	2.46255	1.51547	1.51547	1.51547	1.51547	1.51547	1.51547	1.51547	1.51547	1.51547	1.51547	1.51547	1.51547	0.479986	0.629066	0.787149	0.76791	1.08262	0.825636	1.08262	1.08262	0.870564	0.924534	0.870564	0.992124	0.992124	0.384632	0.696656	0.797824	0.530168	-0.40557	-0.47654	-0.335492	-0.278204	0.0719024	0.0282124	-0.475559	-0.328411	-0.0806966	-0.0686375	0.248858	-0.00662869	0.132637	0.251532
	Metabolism of amine-derived hormones.R-HSA-209776	0.89183	0.787306	1.51638	1.51638	1.51638	1.51638	1.51638	1.51638	1.51638	1.51638	1.51638	1.51638	1.79794	1.51638	1.51638	1.51638	1.51638	0.421996	0.579556	0.74663	0.679438	1.0589	0.787306	1.0589	1.0589	0.83479	0.936816	0.83479	0.963264	0.963264	0.321219	0.65099	0.711054	0.475032	0.311045	0.0684418	0.151912	-0.14461	-0.0922959	-0.12412	-0.533506	-0.43238	-0.286082	-0.0529806	0.177722	-0.0922959	0.0548909	0.0650435
	Thyroxine biosynthesis.R-HSA-209968	0.89183	0.787306	1.51638	1.51638	1.51638	1.51638	1.51638	1.51638	1.51638	1.51638	1.51638	1.51638	1.79794	1.51638	1.51638	1.51638	1.51638	0.421996	0.579556	0.74663	0.679438	1.0589	0.787306	1.0589	1.0589	0.83479	0.936816	0.83479	0.963264	0.963264	0.321219	0.65099	0.711054	0.475032	0.311045	0.0684418	0.151912	-0.14461	-0.0922959	-0.12412	-0.533506	-0.43238	-0.286082	-0.0529806	0.177722	-0.0922959	0.0548909	0.0650435
	Vitamin E.R-HSA-8877627	0.677873	0.556307	1.40426	1.40426	1.40426	1.40426	1.40426	1.40426	1.40426	1.40426	1.40426	1.40426	1.40426	1.40426	1.40426	1.40426	1.40426	0.131431	0.314681	0.508999	0.794043	0.872191	0.556307	0.872191	0.872191	0.611533	0.677873	0.611533	0.760956	0.760956	0.0142209	0.397764	0.467621	1.16652	-0.957102	-0.401038	-0.197191	0.544718	0.668527	0.139569	-0.00656486	0.348885	0.397472	0.538132	1.04107	-0.466721	-0.295534	-0.283726
	Synthesis of Prostaglandins (PG) and Thromboxanes (TX).R-HSA-2162123	0.820668	0.726012	1.34675	1.34631	2.23738	1.34631	1.34631	1.34631	1.34631	1.34631	1.34631	1.34675	1.34631	1.35993	1.35272	1.34631	1.38314	0.417993	0.594472	0.693225	0.692663	0.958772	0.73311	0.964214	0.957728	0.766044	0.823789	0.778352	0.909508	0.881441	0.346336	0.627432	0.666938	0.477419	-0.271696	-0.334047	-0.318552	-0.281468	-0.000196375	-0.0244641	-0.331183	-0.205298	-0.0889765	-0.16405	0.227944	-0.00142448	0.123651	0.127473
	CS-DS degradation.R-HSA-2024101	0.534991	0.67919	0.610468	0.176974	0.176974	0.375582	0.377046	0.177596	0.177733	0.176974	0.909231	0.911392	0.904747	1.06326	0.689913	0.574191	0.564039	0.67171	0.629622	0.562287	0.854345	0.817599	0.66767	0.906235	0.576594	0.66361	0.493762	0.685014	0.566939	0.662125	0.62006	0.936929	0.498545	0.545241	0.516474	0.614163	0.321141	0.741729	0.428484	0.734314	0.163534	0.323715	0.482546	0.919825	0.862654	0.373161	0.247763	0.827018
	Chondroitin sulfate-dermatan sulfate metabolism.R-HSA-1793185	0.473604	0.587635	0.560529	0.195179	0.199681	0.352971	0.356791	0.195667	0.195474	0.195179	0.831898	0.804613	0.773385	0.896975	0.657532	0.513144	0.508666	0.542382	0.541281	0.447458	0.766201	0.759173	0.630387	0.803428	0.511	0.538744	0.370622	0.500806	0.480869	0.620076	0.606088	0.817487	0.45309	0.465529	0.487445	0.540936	0.301884	0.692479	0.425416	0.688022	0.186189	0.27366	0.456331	0.857831	0.76405	0.36595	0.216767	0.755403
	Glutathione conjugation.R-HSA-156590	0.810456	0.720436	1.34834	1.34834	1.34834	1.34834	1.34834	1.34834	1.34834	1.34834	1.34834	1.34834	1.34834	1.34834	1.34834	1.34834	1.34834	0.405815	0.541512	0.685404	0.627536	0.954349	0.720436	0.954349	0.954349	0.761331	0.810456	0.761331	0.871979	0.871979	0.319021	0.603035	0.654764	0.451492	-0.400245	-0.464844	-0.424543	-0.324669	-0.0371166	-0.0645246	-0.463951	-0.330013	-0.204014	-0.245754	0.195435	-0.0371166	0.0896472	0.0983911
	Triglyceride catabolism.R-HSA-163560	0.476347	0.508019	0.82624	0.846854	0.82624	0.82624	0.82624	0.82624	0.842476	0.83983	0.841117	0.839416	0.82624	1.00185	0.843607	0.82624	0.876892	0.131092	0.294747	0.549341	0.524703	0.535857	0.359834	0.743986	0.530235	0.510197	0.43741	0.545425	0.538677	0.47321	0.335474	0.703865	0.528499	0.424869	0.281814	0.377754	0.00384664	0.465377	0.465232	0.495204	0.244146	0.265414	0.341634	0.53208	0.524796	0.312752	-0.145645	0.528697
	Triglyceride metabolism.R-HSA-8979227	0.466956	0.496382	0.807953	0.828061	0.807953	0.807953	0.807953	0.807953	0.82379	0.821209	0.822465	0.820805	0.807953	0.979243	0.824894	0.807953	0.85736	0.128135	0.288019	0.536622	0.512481	0.523973	0.351841	0.726985	0.518489	0.498582	0.427678	0.532945	0.52657	0.462713	0.327328	0.687192	0.516235	0.414773	0.273641	0.367101	0.00296695	0.454072	0.453229	0.482412	0.237787	0.258514	0.332357	0.518042	0.511763	0.304499	-0.14239	0.515387
	Synthesis of Lipoxins (LX).R-HSA-2142700	0.660196	0.584112	1.11481	1.11481	1.11481	1.11481	1.11481	1.11481	1.11481	1.11481	1.11481	1.11481	1.11481	1.11481	1.11481	1.11481	1.11481	0.318197	0.432887	0.554503	0.505593	0.781812	0.584112	0.781812	0.781812	0.618676	0.660196	0.618676	0.712194	0.712194	0.24484	0.484885	0.528606	0.356803	-0.363076	-0.417675	-0.383613	-0.0718919	-0.0561642	-0.0793291	-0.41692	-0.303717	-0.197224	-0.232502	0.140386	-0.0561642	0.0509754	0.0583656
	Nucleobase biosynthesis.R-HSA-8956320	0.42332	0.543657	0.79092	1.1517	0.768347	0.783755	0.79092	0.768347	0.768347	0.768347	0.768347	0.768347	1.46823	0.935369	0.912796	1.32882	1.19157	0.235205	0.701521	0.67174	0.339617	0.515619	0.365577	0.698049	0.515619	0.707091	0.438728	0.687399	0.953331	0.50408	0.60199	0.335415	0.354268	0.22388	-0.260864	-0.308575	0.0738281	-0.219725	-0.0458345	-0.0697743	-0.305073	-0.217368	-0.144509	0.0506659	0.028816	-0.0609692	0.0166431	0.29101
	Purine ribonucleoside monophosphate biosynthesis.R-HSA-73817	0.42332	0.543657	0.79092	1.1517	0.768347	0.783755	0.79092	0.768347	0.768347	0.768347	0.768347	0.768347	1.46823	0.935369	0.912796	1.32882	1.19157	0.235205	0.701521	0.67174	0.339617	0.515619	0.365577	0.698049	0.515619	0.707091	0.438728	0.687399	0.953331	0.50408	0.60199	0.335415	0.354268	0.22388	-0.260864	-0.308575	0.0738281	-0.219725	-0.0458345	-0.0697743	-0.305073	-0.217368	-0.144509	0.0506659	0.028816	-0.0609692	0.0166431	0.29101
	Metabolism of nucleotides.R-HSA-15869	0.445496	0.512573	0.806831	1.06397	0.791646	0.802011	0.806831	0.791646	0.791646	0.791646	0.791646	0.791646	1.29085	0.909861	0.894677	1.19141	1.09555	0.335381	0.590385	0.598755	0.350157	0.541124	0.388328	0.664996	0.538096	0.637407	0.455599	0.62328	0.833992	0.51334	0.478652	0.342854	0.365753	0.234354	-0.272586	-0.168685	0.0822801	-0.228376	-0.0508282	-0.0722014	-0.31656	-0.228322	-0.15246	-0.0203224	0.0498157	-0.0602621	0.0184756	0.214664
	Eicosanoids.R-HSA-211979	0.573693	0.514852	0.925277	0.925277	1.58823	0.925277	0.925277	0.925277	0.925277	0.925277	0.925277	0.925277	0.925277	0.925277	0.925277	0.925277	0.925277	0.309204	0.397901	0.491954	0.454129	0.667746	0.514852	0.667746	0.667746	0.541583	0.573693	0.541583	0.613906	0.613906	0.252472	0.438114	0.471926	0.33906	-0.217667	-0.259892	-0.233549	-0.168268	0.0196872	0.00177232	-0.259308	-0.171761	-0.0894029	-0.116686	0.171692	0.0196872	0.102545	0.10826
	Biogenic amines are oxidatively deaminated to aldehydes by MAOA and MAOB.R-HSA-141333	0.491552	0.422869	0.901951	0.901951	0.901951	0.901951	0.901951	0.901951	0.901951	0.901951	0.901951	0.901951	0.927389	0.901951	0.901951	0.917705	0.90806	0.182818	0.591349	0.40696	0.985625	0.60134	0.621959	0.607448	0.60134	0.46018	0.491552	0.454071	0.538493	0.538493	0.13235	0.333294	0.372762	0.223778	-0.412112	-0.458267	0.263122	-0.358156	0.279417	-0.165222	-0.452973	0.109759	-0.269136	0.300854	0.0402006	-0.135688	0.448096	-0.0517404
	A tetrasaccharide linker sequence is required for GAG synthesis.R-HSA-1971475	0.32816	0.377977	0.414412	0.202505	0.212547	0.27819	0.285756	0.20273	0.20267	0.202505	0.604929	0.544574	0.479838	0.540242	0.521083	0.359184	0.363318	0.288591	0.340747	0.229274	0.535237	0.56344	0.483151	0.545695	0.345143	0.283093	0.15133	0.178365	0.301007	0.475943	0.489696	0.536412	0.322195	0.282976	0.370794	0.353702	0.218711	0.513108	0.347743	0.514718	0.180525	0.154023	0.344567	0.637303	0.510533	0.295042	0.136339	0.545617
	Melanin biosynthesis.R-HSA-5662702	0.499455	0.417857	0.897035	0.897035	0.897035	0.897035	0.897035	0.897035	0.897035	0.897035	0.897035	0.897035	0.897035	0.897035	0.897035	0.897035	0.897035	0.184003	0.271689	0.383215	0.741845	0.591663	0.410366	0.591663	0.604931	0.453036	0.480138	0.442063	0.527822	0.527822	0.391435	0.326863	0.383053	0.571634	0.284872	0.053713	0.147334	-0.311843	-0.135264	-0.167737	0.298804	0.192194	-0.232655	-0.257413	0.00345728	-0.119965	-0.0330672	-0.0479182
	Glycine degradation.R-HSA-6783984	0.405638	0.434587	0.809733	0.809733	0.809733	0.809733	1.01827	0.857562	0.809733	0.809733	0.809733	0.809733	0.809733	0.809733	0.809733	0.809733	0.830462	0.032937	0.177808	0.263364	0.21567	0.485017	0.292235	0.627369	0.627369	0.32594	0.632716	0.32594	0.417131	0.625673	0.38846	0.22054	0.238111	0.212934	-0.0176029	-0.100135	0.090666	-0.218206	0.0949456	0.120005	0.140371	0.194473	-0.0751682	0.14605	-0.14045	0.0350015	0.225421	-0.22043
	Metabolism of vitamin K.R-HSA-6806664	0.140687	0.0354569	0.76946	1.23003	0.76946	0.76946	0.76946	0.76946	0.76946	0.76946	0.76946	0.76946	0.76946	0.76946	0.76946	0.76946	0.76946	-0.332324	-0.173699	0.623278	0.613057	0.308892	0.0354569	0.308892	0.308892	0.712034	0.140687	0.397648	0.212605	0.212605	-0.433783	0.212605	0.419256	0.407268	0.556485	0.19468	0.200043	0.217492	0.113513	0.485491	0.328112	0.050572	0.457834	0.117676	-0.021396	0.113513	0.261695	-0.691691
	Aflatoxin activation and detoxification.R-HSA-5423646	0.48626	0.426905	0.840913	0.840913	0.840913	0.840913	0.840913	0.840913	0.840913	0.840913	0.840913	0.840913	0.840913	0.840913	0.840913	0.840913	1.01824	0.219462	0.308933	0.403807	0.365652	0.581134	0.426905	0.581134	0.581134	0.453869	0.48626	0.453869	0.526824	0.526824	0.162235	0.349498	0.383605	0.249579	0.356734	-0.354601	-0.328028	-0.262178	-0.0725818	-0.090653	-0.354012	-0.265701	-0.182624	-0.210145	0.0807495	-0.0725818	0.0109991	0.0167643
	alpha-linolenic acid (ALA) metabolism.R-HSA-2046106	0.489758	0.431605	0.837236	0.837236	0.837236	0.837236	0.837236	0.837236	0.837236	0.837236	0.837236	0.837236	0.837236	0.837236	0.837236	0.837236	0.837236	0.228359	0.31602	0.408974	0.371591	0.582713	0.431605	0.582713	0.582713	0.458023	0.489758	0.458023	0.529502	0.529502	0.17229	0.355763	0.389181	0.257866	-0.118619	-0.33409	-0.053532	-0.243536	-0.0577762	-0.0754818	-0.333512	-0.246988	-0.165592	-0.192556	0.0924528	-0.0577762	0.0241136	0.0297622
	Vitamin B1 (thiamin) metabolism.R-HSA-196819	0.489758	0.431605	0.837236	0.837236	0.837236	0.837236	0.837236	0.837236	0.837236	0.837236	0.837236	0.837236	0.837236	0.837236	0.837236	0.837236	0.837236	0.228359	0.31602	0.408974	0.371591	0.582713	0.431605	0.582713	0.582713	0.458023	0.489758	0.458023	0.529502	0.529502	0.17229	0.355763	0.389181	0.257866	-0.118619	-0.33409	-0.053532	-0.243536	-0.0577762	-0.0754818	-0.333512	-0.246988	-0.165592	-0.192556	0.0924528	-0.0577762	0.0241136	0.0297622
	Synthesis of bile acids and bile salts via 24-hydroxycholesterol.R-HSA-193775	0.489758	0.431605	0.837236	0.837236	0.837236	0.837236	0.837236	0.837236	0.837236	0.837236	0.837236	0.837236	0.837236	0.837236	0.837236	0.837236	0.837236	0.228359	0.31602	0.408974	0.371591	0.582713	0.431605	0.582713	0.582713	0.458023	0.489758	0.458023	0.529502	0.529502	0.17229	0.355763	0.389181	0.257866	-0.118619	-0.33409	-0.053532	-0.243536	-0.0577762	-0.0754818	-0.333512	-0.246988	-0.165592	-0.192556	0.0924528	-0.0577762	0.0241136	0.0297622
	Acetylation.R-HSA-156582	0.453757	0.401777	0.764346	0.764346	0.764346	0.764346	0.764346	0.764346	0.764346	0.764346	0.764346	0.764346	0.764346	0.764346	0.764346	0.764346	0.764346	0.220108	0.298463	0.381549	0.348135	0.536844	0.401777	0.536844	0.536844	0.425391	0.453757	0.425391	0.489282	0.489282	0.169991	0.333987	0.363857	0.246483	-0.245329	-0.282631	0.0157049	-0.20169	-0.0356509	-0.0514769	0.100682	-0.204776	-0.132021	-0.156123	0.0986298	-0.0356509	0.0375455	0.580686
	alpha-linolenic (omega3) and linoleic (omega6) acid metabolism.R-HSA-2046104	0.496648	0.432572	0.761201	0.809329	0.761201	0.761201	0.761201	0.761201	0.761201	0.761201	0.761201	0.761201	0.761201	0.761201	0.761201	0.761201	0.761201	0.354843	0.38956	0.485358	0.328702	0.524796	0.442634	0.524796	0.524796	0.408982	0.47131	0.441834	0.475372	0.475372	0.143587	0.314001	0.345039	0.255925	-0.0714175	-0.215698	-0.0814359	-0.165938	0.0146213	-0.0148417	-0.268021	-0.161122	-0.170244	-0.129583	0.069433	-0.0701024	0.00595829	0.0112048
	Metabolism of folate and pterines.R-HSA-196757	0.480248	0.423224	0.820979	0.820979	0.820979	0.820979	0.820979	0.820979	0.820979	0.820979	0.820979	0.820979	0.820979	0.820979	0.820979	0.820979	0.820979	0.223925	0.309883	0.401033	0.364376	0.571398	0.423224	0.571398	0.571398	0.44913	0.480248	0.44913	0.519221	0.519221	0.168944	0.348855	0.381624	0.252859	-0.116316	-0.327602	-0.0524925	-0.238807	-0.0566543	-0.0740161	-0.327036	-0.242192	-0.162377	-0.188817	0.0906576	-0.0566543	0.0236454	0.0291843
	Interconversion of nucleotide di- and triphosphates.R-HSA-499943	0.421828	0.369635	0.720284	0.720284	0.720284	0.720284	0.720284	0.720284	0.720284	0.720284	0.720284	0.720284	0.720284	0.720284	0.720284	0.720284	0.727337	0.496321	0.269345	0.355713	0.319474	0.512184	0.374527	0.495836	0.501669	0.389861	0.420917	0.395175	0.456875	0.457603	0.147704	0.308374	0.334467	0.219641	-0.25431	0.148123	0.0874906	-0.210141	-0.0519716	-0.0652959	-0.291721	-0.214486	-0.144113	-0.163421	0.0809444	-0.0493773	0.019744	0.0224708
	Glycosaminoglycan metabolism.R-HSA-1630316	0.257467	0.301228	0.347156	0.181823	0.183763	0.238938	0.247261	0.182004	0.181932	0.181823	0.489549	0.447587	0.392493	0.43569	0.421683	0.297078	0.303843	0.209371	0.265699	0.180938	0.41661	0.460205	0.383707	0.434327	0.282144	0.225557	0.130112	0.139089	0.23964	0.380274	0.381109	0.415661	0.260527	0.225345	0.27846	0.2605	0.173594	0.397947	0.267603	0.407522	0.131948	0.114468	0.258793	0.494166	0.397885	0.228292	0.102375	0.427967
	Cholesterol biosynthesis via lathosterol.R-HSA-6807062	0.396526	0.337386	0.749902	0.749902	0.749902	0.749902	0.846402	0.749902	0.749902	0.749902	0.749902	0.749902	0.749902	0.749902	0.749902	0.749902	0.749902	0.13069	0.219839	0.314371	0.276353	0.491059	0.337386	0.491059	0.491059	0.364253	0.493027	0.364253	0.436945	0.436945	0.0736693	0.260257	0.294242	0.160698	0.0651281	-0.00914083	-0.0299296	-0.0230196	-0.0638011	-0.00738179	-0.0919732	0.114841	-0.0593198	-0.00786781	-0.00752273	0.12244	-0.0770219	-0.0712774
	Heparan sulfate-heparin (HS-GAG) metabolism.R-HSA-1638091	0.226268	0.247712	0.318833	0.204315	0.208124	0.22698	0.229825	0.20441	0.204364	0.204315	0.459902	0.374761	0.287381	0.305477	0.427159	0.251659	0.26705	0.114662	0.207743	0.085815	0.385485	0.445087	0.386285	0.373356	0.234975	0.111398	0.00814575	-0.0430413	0.185399	0.381889	0.417494	0.350781	0.239831	0.166521	0.300227	0.232583	0.164162	0.398938	0.301328	0.401568	0.182265	0.0812771	0.274461	0.503601	0.353105	0.253871	0.0846553	0.428426
	Synthesis of bile acids and bile salts via 7alpha-hydroxycholesterol.R-HSA-193368	0.404904	0.356826	0.692178	0.692178	0.692178	0.692178	0.692178	0.692178	0.692178	0.692178	0.692178	0.692178	0.692178	0.692178	0.692178	0.692178	0.692178	0.188794	0.261267	0.338116	0.30721	0.481753	0.356826	0.481753	0.481753	0.378667	0.404904	0.378667	0.437762	0.437762	0.142439	0.294125	0.321752	0.213189	-0.0980676	-0.276206	-0.0442571	-0.201341	-0.047766	-0.062404	-0.275729	-0.204195	-0.136902	-0.159194	0.0764346	-0.047766	0.0199357	0.0246057
	NADPH regeneration.R-HSA-389542	0.346471	0.258948	0.224887	0.224887	0.224887	0.224887	0.486373	0.224887	0.224887	0.224887	0.224887	0.688043	0.224887	0.224887	0.688043	0.224887	0.224887	0.607958	0.552632	0.452313	0.450378	-0.158183	0.224887	0.486373	0.304973	0.177125	0.402736	0.471493	0.688043	0.372228	0.0960902	0.454051	0.195097	-0.00253854	-0.274802	0.164326	0.182478	0.0908564	0.18331	0.0831992	0.0990102	0.326805	0.233738	0.180713	-0.0240687	0.0193159	0.172124	0.190827
	Cholesterol biosynthesis.R-HSA-191273	0.344598	0.112289	0.435427	0.479813	0.435427	0.574076	0.58084	0.435427	0.455763	0.435427	0.560896	0.521034	0.508976	0.487871	0.435427	0.471447	0.455763	0.0791946	0.254476	0.0570596	0.393652	0.249813	0.171713	0.33332	0.232753	0.20002	0.272472	0.097633	0.122578	0.285653	0.204871	0.269401	0.163854	0.14575	0.125224	0.165788	0.219568	0.0755676	0.0261954	0.138832	0.0555691	0.215469	0.0479026	0.114692	0.178231	0.0963855	0.0994734	0.100513
	Metabolism of fat-soluble vitamins.R-HSA-6806667	0.279476	0.260994	0.457699	0.426857	0.426713	0.426734	0.426713	0.426713	0.426734	0.426713	0.508704	0.468005	0.480541	0.426747	0.503728	0.426749	0.435598	0.115438	0.197333	0.180823	0.292304	0.406718	0.325318	0.3659	0.318559	0.205625	0.179756	0.130852	0.275846	0.362931	0.240531	0.264281	0.249377	0.175202	0.00778836	-0.0291802	-0.0320832	0.0619406	0.124198	0.129199	-0.0162777	-0.056575	0.0477316	0.137598	0.175974	0.085983	0.0446043	0.181498
	Retinoid metabolism and transport.R-HSA-975634	0.279234	0.260849	0.456942	0.42594	0.425925	0.425946	0.425925	0.425925	0.425946	0.425925	0.507998	0.467258	0.479807	0.42596	0.503017	0.425961	0.43482	0.115553	0.197355	0.180466	0.291859	0.406417	0.325237	0.365559	0.318171	0.205196	0.179415	0.130438	0.275521	0.362692	0.240882	0.264201	0.249175	0.174436	0.00831485	-0.0289808	-0.0320321	0.0615557	0.123816	0.129091	-0.0163818	-0.0568916	0.0473688	0.137321	0.175418	0.0863656	0.0447832	0.182073
	HS-GAG biosynthesis.R-HSA-2022928	0.183427	0.194208	0.279966	0.20643	0.20643	0.20643	0.20643	0.20643	0.20643	0.20643	0.400953	0.304356	0.20643	0.20643	0.389121	0.20643	0.227397	0.0398331	0.15172	0.024805	0.32383	0.398106	0.34695	0.301269	0.188921	0.0376477	-0.0532106	-0.139628	0.13742	0.344131	0.389371	0.273144	0.20628	0.117687	0.272324	0.181922	0.141341	0.352507	0.283517	0.355304	0.184492	0.0507789	0.246183	0.450394	0.288517	0.238158	0.0628945	0.383138
	Metabolism of porphyrins.R-HSA-189445	0.184032	0.13328	0.487273	0.487273	0.487273	0.487273	0.487278	0.487273	0.487273	0.487273	0.638894	0.487278	0.487273	0.487273	0.487273	0.487273	0.487273	0.346921	0.0324058	0.11353	0.0809016	0.845445	0.902296	0.265148	0.416769	0.307955	0.184025	0.156332	0.21871	0.21871	0.380908	0.067095	0.318378	0.480008	-0.49852	-0.0610096	-0.0794842	0.00881259	0.0972152	0.347983	-0.0901927	-0.458927	0.228456	0.101092	-0.162696	0.636958	0.3908	-0.217405
	Heme biosynthesis.R-HSA-189451	0.184032	0.13328	0.487273	0.487273	0.487273	0.487273	0.487278	0.487273	0.487273	0.487273	0.638894	0.487278	0.487273	0.487273	0.487273	0.487273	0.487273	0.346921	0.0324058	0.11353	0.0809016	0.845445	0.902296	0.265148	0.416769	0.307955	0.184025	0.156332	0.21871	0.21871	0.380908	0.067095	0.318378	0.480008	-0.49852	-0.0610096	-0.0794842	0.00881259	0.0972152	0.347983	-0.0901927	-0.458927	0.228456	0.101092	-0.162696	0.636958	0.3908	-0.217405
	Selenocysteine synthesis.R-HSA-2408557	0.112848	0.0869085	0.128072	0.454115	0.0794037	0.128206	0.120541	0.146416	0.130423	0.0791392	0.485333	0.483932	0.354735	0.42701	0.237583	0.31315	0.440546	0.288297	0.366124	0.2881	0.290506	0.490932	0.221118	0.299686	0.302122	0.179138	0.166208	0.202258	0.27566	0.326119	0.135618	0.381507	0.262331	0.261778	0.114831	0.0844818	0.0540979	0.221564	0.174309	0.288755	0.0565865	0.0252384	0.244758	0.231877	0.293789	0.172936	0.0560967	0.107334
	Metabolism of vitamins and cofactors.R-HSA-196854	0.261539	0.243257	0.431802	0.404908	0.406251	0.404342	0.40494	0.405308	0.403832	0.40383	0.476631	0.441618	0.452307	0.40579	0.472164	0.405528	0.411567	0.110866	0.185918	0.174788	0.269997	0.373557	0.298189	0.338793	0.300153	0.196167	0.17344	0.132987	0.260452	0.335668	0.215473	0.244125	0.230632	0.161415	0.000207383	-0.0348011	-0.0297815	0.0456518	0.106892	0.110495	-0.0259863	-0.0549118	0.0368635	0.113407	0.155926	0.073511	0.0397914	0.159916
	HS-GAG degradation.R-HSA-2024096	0.176529	0.173192	0.260787	0.193517	0.204536	0.193517	0.20147	0.193907	0.193517	0.193517	0.371611	0.283301	0.193698	0.1938	0.368771	0.199342	0.21296	0.0444207	0.143688	0.0217508	0.301097	0.363323	0.326989	0.285997	0.178895	0.0410429	-0.0517999	-0.120975	0.123537	0.320555	0.36298	0.256605	0.190323	0.108544	0.250543	0.171187	0.136539	0.329644	0.263963	0.335029	0.170219	0.045007	0.229894	0.412379	0.262433	0.220005	0.0596865	0.336849
	Selenoamino acid metabolism.R-HSA-2408522	0.106365	0.0819157	0.120714	0.428027	0.0748421	0.120841	0.113616	0.138005	0.12293	0.0745928	0.457452	0.456131	0.334356	0.402479	0.223934	0.29516	0.415237	0.271735	0.345091	0.271549	0.273817	0.462729	0.208416	0.282469	0.284766	0.168847	0.15666	0.190638	0.259824	0.307384	0.127827	0.35959	0.24726	0.246739	0.108234	0.0796285	0.05099	0.208836	0.164295	0.272167	0.0533357	0.0237885	0.230697	0.218556	0.276911	0.163001	0.0528741	0.101168
	Fatty acid metabolism.R-HSA-8978868	0.303611	0.262279	0.473989	0.473103	0.702513	0.471868	0.492133	0.475157	0.470254	0.470233	0.473328	0.504891	0.473081	0.473571	0.507659	0.471966	0.48011	0.186737	0.241781	0.270934	0.25659	0.306074	0.261481	0.355648	0.341825	0.270115	0.301359	0.293791	0.349911	0.32017	0.118145	0.236132	0.232137	0.156467	-0.116566	-0.111082	-0.0946269	-0.0809975	0.00864957	-0.00840412	-0.118071	-0.0569482	-0.0277161	-0.0519479	0.0686631	-0.00591066	0.048336	0.0483098
	Glucocorticoid biosynthesis.R-HSA-194002	0.277373	0.23681	0.51974	0.51974	0.51974	0.51974	0.51974	0.51974	0.51974	0.51974	0.51974	0.51974	0.53602	0.51974	0.51974	0.529823	0.52365	0.203861	0.164722	0.22795	0.19495	0.342209	0.23681	0.346119	0.342209	0.259147	0.277373	0.255237	0.305094	0.305094	0.0660187	0.18391	0.268654	0.119536	0.101761	-0.0491474	-0.0213463	-0.0909556	-0.0213777	-0.109961	0.0527229	0.0411728	-0.119025	-0.0530005	0.12052	-0.0920933	-0.0373351	-0.0434777
	Metabolism of amino acids and derivatives.R-HSA-71291	0.123711	0.0821134	0.133468	0.381527	0.0982368	0.155325	0.133229	0.148402	0.135183	0.0977663	0.418787	0.397185	0.299798	0.379739	0.213411	0.283152	0.366491	0.225036	0.287516	0.241974	0.237443	0.401234	0.186173	0.262677	0.259268	0.160143	0.160458	0.173654	0.22876	0.270786	0.126446	0.291705	0.213683	0.208512	0.0866583	0.0713008	0.0476574	0.167092	0.144497	0.226982	0.0540371	0.0320662	0.183452	0.185928	0.215101	0.129877	0.0456887	0.0757244
	Branched-chain amino acid catabolism.R-HSA-70895	0.315229	0.103605	0.254329	0.350239	0.254329	0.463667	0.254329	0.254329	0.254329	0.254329	0.49732	0.287679	0.254329	0.520118	0.254329	0.394834	0.287679	0.151836	0.166441	0.266857	0.197231	0.357469	0.219641	0.317942	0.272198	0.241354	0.262776	0.201725	0.204848	0.214443	0.189747	0.0915069	0.187401	0.136377	0.0527497	0.0682368	0.0860993	0.123536	0.148603	0.13772	0.047116	0.0425167	0.0626669	0.166953	0.0340596	0.0458323	0.00920947	0.0155078
	Pyruvate metabolism.R-HSA-70268	0.350867	0.155095	0.307169	0.374738	0.321808	0.463576	0.321218	0.307169	0.307169	0.307169	0.434095	0.321218	0.307169	0.502475	0.307169	0.406156	0.315226	0.162386	0.189367	0.245452	0.189448	0.34175	0.264112	0.297701	0.303373	0.22985	0.27338	0.199512	0.247084	0.253925	0.11856	0.111829	0.189671	0.121711	-0.064331	-0.0171055	-0.0421037	0.00249913	0.076691	0.0582884	-0.0254514	-0.00362076	0.00391634	0.0270057	0.0374843	0.022683	0.0173366	0.0407264
	Regulation of pyruvate dehydrogenase (PDH) complex.R-HSA-204174	0.340842	0.150664	0.298393	0.364031	0.312613	0.450331	0.31204	0.298393	0.298393	0.298393	0.421692	0.31204	0.298393	0.488119	0.298393	0.394551	0.306219	0.157747	0.183957	0.238439	0.184035	0.331986	0.256566	0.289195	0.294705	0.223283	0.265569	0.193812	0.240025	0.24667	0.115173	0.108634	0.184252	0.118234	-0.062493	-0.0166168	-0.0409008	0.00242772	0.0744998	0.056623	-0.0247242	-0.00351731	0.00380445	0.0262342	0.0364133	0.0220349	0.0168413	0.0395628
	Glyoxylate metabolism and glycine degradation.R-HSA-389661	0.251262	0.182866	0.349824	0.371873	0.354601	0.400863	0.436317	0.376519	0.349824	0.349824	0.406898	0.362397	0.350219	0.413557	0.349824	0.38237	0.371966	0.0424577	0.106296	0.154673	0.120824	0.24503	0.151046	0.303396	0.288599	0.168658	0.295247	0.162649	0.189897	0.274011	0.190164	0.102173	0.126323	0.10451	-0.0173764	-0.00675263	0.0277129	-0.0537106	0.078503	0.084163	0.0832921	0.10452	-0.00538246	0.0955155	-0.0439264	0.023731	0.08921	-0.0774159
	Synthesis of bile acids and bile salts.R-HSA-192105	0.266133	0.234532	0.454951	0.454951	0.454951	0.454951	0.454951	0.454951	0.454951	0.454951	0.454951	0.454951	0.454951	0.454951	0.454951	0.454951	0.454951	0.124089	0.171724	0.222235	0.201921	0.316644	0.234532	0.316644	0.316644	0.248888	0.266133	0.248888	0.287729	0.287729	0.0936216	0.19332	0.211479	0.140124	-0.0644573	-0.181543	-0.0290891	-0.132337	-0.0313954	-0.0410165	-0.181229	-0.134212	-0.0899821	-0.104634	0.0502385	-0.0313954	0.0131032	0.0161727
	Pyruvate metabolism and Citric Acid (TCA) cycle.R-HSA-71406	0.312189	0.148197	0.265748	0.319436	0.277379	0.390024	0.302117	0.265748	0.265748	0.265748	0.366599	0.321558	0.265748	0.420932	0.310396	0.3444	0.272149	0.187635	0.20374	0.238632	0.193947	0.256296	0.231536	0.283432	0.270451	0.199707	0.256044	0.203979	0.262654	0.237645	0.103468	0.132627	0.169515	0.0964638	-0.0776067	0.00224954	-0.0158635	0.0107443	0.0786077	0.0543348	-0.0106784	0.0286272	0.0256443	0.0388788	0.0274638	0.0198854	0.030368	0.0507559
	Endogenous sterols.R-HSA-211976	0.244794	0.239151	0.354918	0.353701	0.353701	0.389121	0.354005	0.353701	0.353701	0.353701	0.353701	0.355484	0.355484	0.353701	0.355857	0.353701	0.353701	0.144881	0.156674	0.206503	0.183233	0.308996	0.117597	0.206568	0.202218	0.166871	0.211414	0.222007	0.243794	0.267233	0.09836	0.185378	0.192805	0.148832	0.0725718	0.00394595	0.0634792	-0.0189881	0.0172387	-0.0610066	-0.0731259	0.00555861	-0.0125864	-0.00600591	0.158416	0.0034779	0.0185813	0.00782165
	Pregnenolone biosynthesis.R-HSA-196108	0.22471	0.200481	0.390302	0.394086	0.390302	0.399885	0.407829	0.390302	0.411218	0.390302	0.390302	0.393432	0.390302	0.390302	0.390302	0.390302	0.390302	0.105867	0.149031	0.191089	0.172133	0.267921	0.198394	0.269349	0.270057	0.215037	0.227498	0.213233	0.368564	0.250441	0.0766556	0.166002	0.179528	0.119469	0.0128793	-0.0300677	0.095658	-0.100739	-0.0291539	-0.0370168	-0.156507	-0.0988243	-0.0784451	-0.0726151	0.167173	-0.0281219	0.011039	0.014206
	Amine Oxidase reactions.R-HSA-140179	0.195568	0.170604	0.35887	0.363999	0.35887	0.363999	0.35887	0.35887	0.35887	0.35887	0.361435	0.364468	0.373588	0.365484	0.364468	0.367736	0.365071	0.0757736	0.23828	0.164692	0.393765	0.243649	0.248746	0.244826	0.240466	0.185233	0.198011	0.183006	0.219938	0.216638	0.0539188	0.1345	0.147687	0.0904289	-0.164659	-0.182718	0.106139	-0.142757	0.112952	-0.0662576	-0.180409	0.0454979	-0.107188	0.122842	0.0161832	-0.0540099	0.179222	-0.0220553
	Biological oxidations.R-HSA-211859	0.220977	0.243595	0.23854	0.274569	0.265541	0.292688	0.23489	0.235734	0.234849	0.234849	0.283599	0.299159	0.275621	0.298471	0.258479	0.275336	0.273668	0.186178	0.195369	0.208238	0.202081	0.312634	0.0515711	0.135678	0.130447	0.106435	0.17964	0.203849	0.115909	0.258237	0.14308	0.204492	0.171777	0.178476	0.0588612	-0.0316908	0.00293501	0.0627624	0.0421074	-0.0158785	-0.0618299	0.0470482	0.072693	0.0928146	0.142031	0.0845262	0.0717772	0.0612687
	Phase I - Functionalization of compounds.R-HSA-211945	0.213662	0.243126	0.212273	0.253088	0.242861	0.273615	0.208137	0.20809	0.20809	0.20809	0.261409	0.280946	0.25428	0.280166	0.234861	0.253957	0.246983	0.183078	0.201045	0.21668	0.204315	0.311925	0.027467	0.118765	0.110929	0.0950045	0.171727	0.200016	0.101182	0.26242	0.146098	0.199985	0.167113	0.177586	0.0604659	-0.0227714	0.0184981	0.0785243	0.0524975	-0.0213661	-0.0613033	0.0792705	0.082322	0.11418	0.154544	0.0838533	0.0679506	0.0528337
	Androgen biosynthesis.R-HSA-193048	0.183827	0.156594	0.346545	0.346545	0.346545	0.346545	0.346545	0.346545	0.346545	0.346545	0.346545	0.346545	0.364435	0.346545	0.346545	0.357624	0.350841	0.0614173	0.111845	0.153606	0.128491	0.227356	0.156594	0.231652	0.227356	0.173262	0.186793	0.168966	0.202438	0.202438	0.05081	0.121079	0.136728	0.0795315	0.0896175	0.115116	-0.00787768	-0.00127032	0.0987681	-0.0732566	0.0164338	0.0172107	-0.00257411	-0.123103	0.0103626	-0.0546494	-0.0231477	-0.0260839
	Metabolism of steroid hormones.R-HSA-196071	0.186375	0.16127	0.338038	0.338631	0.338038	0.339538	0.340907	0.338038	0.341312	0.338038	0.338038	0.338528	0.348429	0.338038	0.338038	0.344474	0.340534	0.0872706	0.116966	0.156106	0.134931	0.226529	0.160817	0.229573	0.226864	0.175688	0.191485	0.172726	0.251706	0.204709	0.0620103	0.12848	0.150618	0.0882558	0.0422096	0.0167371	0.0285815	-0.061261	0.0112976	-0.0551509	-0.04262	-0.0350025	-0.0473338	-0.0826059	0.0835951	-0.0365137	-0.00942408	-0.00400124
	Rhesus blood group biosynthesis.R-HSA-9037628	0.0804163	0.132572	0.261236	0.261236	0.261236	0.261236	0.261236	0.261236	0.261236	0.261236	0.343654	0.261236	0.261236	0.261236	0.381976	0.261236	0.261236	-0.0556103	-0.00999353	0.159118	0.164906	0.128788	0.0501545	0.128788	0.128788	0.0639022	0.0884085	0.0639022	0.101098	0.101098	-0.0847874	0.0106883	0.289487	0.162902	-0.32658	0.0670634	0.152404	0.0966237	0.0988	0.059879	0.175821	0.160764	0.0142257	-0.171617	-0.110348	0.0661609	-0.136913	0.0762683
	Blood group systems biosynthesis.R-HSA-9033658	0.0804163	0.132572	0.261236	0.261236	0.261236	0.261236	0.261236	0.261236	0.261236	0.261236	0.343654	0.261236	0.261236	0.261236	0.381976	0.261236	0.261236	-0.0556103	-0.00999353	0.159118	0.164906	0.128788	0.0501545	0.128788	0.128788	0.0639022	0.0884085	0.0639022	0.101098	0.101098	-0.0847874	0.0106883	0.289487	0.162902	-0.32658	0.0670634	0.152404	0.0966237	0.0988	0.059879	0.175821	0.160764	0.0142257	-0.171617	-0.110348	0.0661609	-0.136913	0.0762683
	Metabolism of water-soluble vitamins and cofactors.R-HSA-196849	0.170048	0.151197	0.315617	0.314088	0.329581	0.309245	0.312365	0.319628	0.303856	0.304033	0.321851	0.318895	0.322283	0.324408	0.314275	0.321628	0.304356	0.0947826	0.132495	0.161372	0.147913	0.188668	0.142987	0.187073	0.214256	0.160145	0.15249	0.174666	0.185367	0.185897	0.0634109	0.132471	0.127621	0.0869227	-0.0439941	-0.102022	-0.0115251	-0.0680803	-0.00417916	-0.00974298	-0.102663	-0.0691212	-0.0374645	-0.0499924	0.0324392	-0.00480649	0.0110566	0.0252154
	The citric acid (TCA) cycle and respiratory electron transport.R-HSA-1428517	0.21222	0.100867	0.196276	0.237603	0.203679	0.299382	0.25861	0.194998	0.195255	0.212746	0.281327	0.252754	0.196195	0.315392	0.234162	0.256458	0.201393	0.124257	0.124016	0.174991	0.125046	0.234663	0.176566	0.206328	0.197118	0.131819	0.170004	0.140943	0.189591	0.166333	0.0829219	0.0890666	0.106289	0.0562267	-0.06913	-0.0025925	-0.0194706	0.00439762	0.0723587	0.0468076	-0.0210032	0.00145045	0.0218967	0.0353307	0.014721	0.0018982	0.0199498	0.0348188
	Vitamins B6 activation to pyridoxal phosphate.R-HSA-964975	0.163025	0.133851	0.337346	0.337346	0.337346	0.337346	0.337346	0.337346	0.337346	0.337346	0.337346	0.337346	0.337346	0.337346	0.337346	0.337346	0.337346	0.18627	0.075864	0.122497	0.103743	0.209658	0.133851	0.209658	0.209658	0.147104	0.163025	0.147104	0.182963	0.182963	0.00375797	0.0958026	0.112567	0.0466898	0.131946	-0.0958981	-0.109532	-0.0771642	-0.111661	0.0943056	0.0114908	0.00826491	0.0377461	-0.179277	-0.0362944	0.0427221	-0.0705787	-0.0677449
	Citric acid cycle (TCA cycle).R-HSA-71403	0.149935	0.112059	0.0973197	0.0973197	0.0973197	0.0973197	0.210477	0.0973197	0.0973197	0.0973197	0.0973197	0.29775	0.0973197	0.0973197	0.29775	0.0973197	0.0973197	0.263093	0.239151	0.195738	0.194901	-0.0684534	0.0973197	0.210477	0.131977	0.0766505	0.174283	0.204038	0.29775	0.161081	0.0415829	0.19649	0.0844278	-0.00109855	-0.11892	0.071112	0.0789672	0.039318	0.079327	0.0360043	0.0428465	0.141424	0.10115	0.0782032	-0.0104157	0.00835894	0.0744862	0.0825802
	Molybdenum cofactor biosynthesis.R-HSA-947581	-0.0930907	0.119004	0.161634	0.161634	0.161634	0.161634	0.161634	0.161634	0.161634	0.161634	0.161634	0.161634	0.161634	0.161634	0.161634	0.161634	0.161634	0.156593	0.0575357	0.0342718	-0.052353	0.200642	-0.135721	-0.0249484	0.272407	0.0702282	0.093492	0.011008	0.161634	-0.0639557	0.209215	0.137137	0.058769	0.0782662	-0.00101994	0.0766096	0.115084	0.112297	0.133419	0.165191	0.155989	0.214879	0.0733521	0.127881	0.136026	0.142341	-0.0222678	0.102414
	Fatty acyl-CoA biosynthesis.R-HSA-75105	0.143845	0.107766	0.0934079	0.0940065	0.0934079	0.0934079	0.202036	0.0945824	0.0934079	0.093938	0.0934809	0.2863	0.0934962	0.0941993	0.28569	0.0934079	0.0940666	0.252782	0.230068	0.188216	0.187525	-0.0650229	0.0934481	0.201964	0.126585	0.0736651	0.167406	0.196394	0.286272	0.154977	0.0400676	0.188755	0.0813287	-0.000787465	-0.113766	0.0681367	0.0757834	0.0377278	0.0758467	0.0343662	0.0410451	0.135587	0.097259	0.0748603	-0.00968572	0.00842336	0.0718085	0.0793841
	Aryl hydrocarbon receptor signalling.R-HSA-8937144	0.101587	0.12147	0.0376975	0.131159	0.0299882	0.0772143	0.0299882	0.0299882	0.0299882	0.0299882	0.150075	0.19143	0.127948	0.192135	0.0869762	0.131159	0.116654	0.154828	0.171649	0.157838	0.136931	0.208877	-0.00875651	0.0651467	0.0537266	0.0313122	0.0884503	0.11131	0.0525794	0.175518	0.134001	0.142281	0.09768	0.125663	0.0899823	0.0295862	0.0405197	0.116373	0.0528896	0.0321512	-0.0105339	0.0810818	0.107971	0.128173	0.144219	0.101446	0.0570845	0.0820134
	Cholesterol biosynthesis via desmosterol.R-HSA-6807047	0.2439	-0.0282502	0.123116	0.123116	0.123116	0.123116	0.123116	0.123116	0.123116	0.123116	0.289254	0.236523	0.123116	0.123116	0.123116	0.123116	0.123116	0.103855	0.203809	-0.156429	0.270216	-0.0430221	-0.141657	0.260925	-0.0430221	0.140361	-0.103698	-0.124413	-0.0777553	0.245914	0.0908191	0.222505	0.185132	0.123116	0.162744	0.104933	0.0874625	0.117874	0.069663	0.0410804	0.0932725	0.0310004	0.171747	-0.0135942	0.0613183	0.13784	0.0766311	0.052188
	Glucuronidation.R-HSA-156588	0.288436	0.112645	0.244785	0.244785	0.244785	0.244785	0.244785	0.436099	0.244785	0.244785	0.244785	0.244785	0.244785	0.244785	0.244785	0.244785	0.327699	0.0464349	0.207131	0.105273	0.0930948	0.161871	0.112645	0.161871	0.161871	0.121251	0.188187	0.121251	0.144536	0.144536	0.0281696	0.188187	0.0988248	0.0560473	-0.123196	-0.13679	-0.128309	-0.107291	-0.0467775	-0.0525454	-0.136602	-0.108416	-0.0819	-0.090684	0.00216165	-0.0467775	-0.0201008	-0.0182607
	Mineralocorticoid biosynthesis.R-HSA-193993	0.123536	0.104887	0.234966	0.234966	0.234966	0.234966	0.234966	0.234966	0.234966	0.234966	0.234966	0.234966	0.234966	0.234966	0.234966	0.234966	0.234966	0.0397095	0.0678208	0.0976298	0.0856416	0.153345	0.104887	0.153345	0.153345	0.113359	0.168522	0.113359	0.136281	0.136281	0.0910298	0.0805659	0.0912823	0.049172	-0.02615	-0.0561282	-0.0590397	-0.111619	-0.0520492	-0.0577271	0.000567119	-0.087719	-0.0320419	-0.0952709	-0.00387329	0.0124417	-0.0257885	0.0594145
	PI and PC transport between ER and Golgi membranes.R-HSA-1483196	-0.046539	0.0149396	0.00316733	0.00316733	0.00361112	0.00316733	0.00316733	0.00316733	0.00316733	0.00316733	0.00413596	0.101591	0.0519861	0.146648	0.0896373	0.100805	0.0519861	0.0409897	0.0362696	0.0220363	0.0436371	0.0782414	0.0870475	0.051336	0.00251721	0.0567517	0.0450096	0.0427505	-0.082551	0.0229098	0.0357759	0.0413737	0.0354724	0.0284008	0.0359253	0.0470303	0.0340935	0.0464289	0.0483631	0.0348619	0.0333031	0.0471513	0.00677562	0.0633464	0.0309205	0.0223157	-0.0474434	0.0308835
	Ubiquinol biosynthesis.R-HSA-2142789	0.0556869	0.0226764	0.0476057	0.0476057	0.0476057	0.0476057	0.0476057	0.0476057	0.0476057	0.0476057	0.0476057	0.0476057	0.173875	0.0476057	0.0476057	0.0476057	0.0476057	-0.0426296	-0.0408785	0.0169136	0.0516361	-0.0172078	-0.0556871	-0.0172078	0.118396	0.0806673	0.023935	-0.0489596	-0.0307578	0.0134843	0.0396579	0.0215655	0.0476057	0.0226764	-0.0289525	0.021765	0.0216335	0.0190365	-0.0204195	0.0193139	0.0168716	0.0358434	0.0198691	0.0438452	0.0349171	0.0281415	0.0203924	0.0147654
	Triglyceride biosynthesis.R-HSA-75109	0.0944358	0.0347731	0.0825815	0.0825815	0.0825815	0.0825815	0.0825815	0.0825815	0.0825815	0.0825815	0.0825815	0.0825815	0.0825815	0.0825815	0.0825815	0.0825815	0.0825815	0.0108182	0.02115	0.0321058	0.0276998	0.052583	0.0347731	0.052583	0.052583	0.0378869	0.0416272	0.0378869	0.0463115	0.0463115	0.00420975	0.0258343	0.0297729	0.014296	-0.0505545	-0.055473	-0.0319273	0.00567542	-0.0229062	-0.0249931	-0.0144507	-0.0152086	-0.0356136	-0.0387917	-0.00519998	-0.0229062	-0.0132546	-0.0125888
	Glycerophospholipid biosynthesis.R-HSA-1483206	0.00831555	0.0187515	0.0289422	0.0289428	0.0292907	0.0289422	0.028947	0.0289444	0.0289447	0.0289422	0.0296829	0.076148	0.0522447	0.0975578	0.0702211	0.0755473	0.0522498	0.0232221	0.0244481	0.0212625	0.030219	0.0549224	0.0530446	0.0418591	0.0185524	0.039966	0.0354464	0.0330062	-0.0237166	0.026304	0.0181728	0.0286183	0.027007	0.0184338	0.00058045	0.00425415	0.00599908	0.0233705	0.0156727	0.00840103	0.0106781	0.0171438	-0.00830421	0.017527	0.0132547	0.00336494	-0.0268811	0.0108196
	Phospholipid metabolism.R-HSA-1483257	-0.00375759	0.0153278	0.0196492	0.019655	0.0199129	0.0196537	0.0196543	0.0196505	0.0196496	0.0196531	0.0202375	0.0705225	0.0448516	0.0937463	0.0642842	0.0700439	0.0448482	0.0235519	0.0233807	0.0184138	0.0286333	0.0518781	0.0525103	0.0379347	0.0127496	0.0377291	0.0323563	0.0303359	-0.0324294	0.0219249	0.0193269	0.0270774	0.0248638	0.017826	0.00759919	0.0122622	0.0108132	0.0248457	0.0200412	0.0125833	0.013787	0.0208454	-0.00417341	0.0243078	0.014901	0.00662354	-0.0273151	0.0132825
	Synthesis of PA.R-HSA-1483166	0.0790381	0.0291584	0.0692357	0.0692357	0.0693005	0.0692357	0.0692357	0.0692357	0.0692357	0.0692357	0.0693771	0.0693504	0.0692357	0.0693005	0.0692357	0.0692357	0.0692357	0.00905629	0.0177513	0.026927	0.0232863	0.0441217	0.0290936	0.044007	0.044007	0.0317424	0.0349443	0.0317424	0.038957	0.0387974	0.00332502	0.0217718	0.0250222	0.012006	-0.0423573	-0.0464805	-0.026762	0.00477032	-0.0191737	-0.0209922	-0.0120611	-0.0127323	-0.0297873	-0.0325144	-0.00430206	-0.0191077	-0.0110892	-0.0104833
	Regulation of glycolysis by fructose 2,6-bisphosphate metabolism.R-HSA-9634600	0.0207861	0.0150442	0.0550952	0.0550952	0.0550952	0.0722498	0.0550952	0.0550952	0.0550952	0.0550952	0.0550952	0.0550952	0.0550952	0.0550952	0.0550952	0.0550952	0.0550952	-0.00502389	0.00363154	0.0379407	0.00911853	0.0299642	0.0150442	0.0299642	0.0299642	0.0176527	0.0207861	0.0176527	0.0247103	0.0247103	-0.01056	0.00755575	0.0108553	-0.00211039	-0.000922386	0.00413529	0.00766713	-0.00564101	0.0222397	-0.00989343	0.0109312	0.0218585	0.000318237	-0.0294295	-0.0184429	-0.0332762	0.012252	-0.0246329
	Proline catabolism.R-HSA-70688	0.00803703	0.00394761	0.0324721	0.0324721	0.0324721	0.0324721	0.0324721	0.0324721	0.0324721	0.0324721	0.0324721	0.0324721	0.0833469	0.0324721	0.0324721	0.0639799	0.0446896	-0.0103449	0.0224862	0.0239964	-0.00027265	0.0145737	0.00394761	0.0267913	0.0145737	0.0180229	0.00803703	0.0058054	0.0108319	0.0108319	0.01722	-0.00138567	0.000964277	0.00394761	-0.00680584	-0.00347418	-5.1959e-05	-0.0107844	-0.0304663	-0.0100712	0.00579184	0.00331506	-0.0113814	-0.0041475	0.0158947	0.00841792	0.00680011	-0.0243105
	Alpha-oxidation of phytanate.R-HSA-389599	0.00803703	0.00394761	0.0324721	0.0324721	0.0324721	0.0324721	0.0324721	0.0324721	0.0324721	0.0324721	0.0324721	0.0324721	0.0833469	0.0324721	0.0324721	0.0639799	0.0446896	-0.0103449	0.0224862	0.0239964	-0.00027265	0.0145737	0.00394761	0.0267913	0.0145737	0.0180229	0.00803703	0.0058054	0.0108319	0.0108319	0.01722	-0.00138567	0.000964277	0.00394761	-0.00680584	-0.00347418	-5.1959e-05	-0.0107844	-0.0304663	-0.0100712	0.00579184	0.00331506	-0.0113814	-0.0041475	0.0158947	0.00841792	0.00680011	-0.0243105
	ChREBP activates metabolic gene expression.R-HSA-163765	0.0428801	-0.0175493	0.114003	0.0291683	0.0191835	0.0626257	0.0954385	0.145429	0.0191835	0.0204011	0.15025	0.0640163	0.0480772	0.0379038	0.0961582	0.0191835	0.0204011	-0.0632671	0.0659717	0.0149475	0.0332568	-0.0746345	-0.0519638	-0.0781338	-0.0501898	0.0674241	-0.0838611	-0.00519512	0.00832241	0.0171699	-0.0297984	-0.0607919	-0.0934283	-0.0407619	-0.0127432	-0.0372623	0.0311218	-0.012335	-0.066279	-0.0194568	-0.0544013	-0.0705568	0.0198593	-0.0942881	-0.0210845	-0.00806359	0.0116289	-0.0160175
	Regulation of ornithine decarboxylase (ODC).R-HSA-350562	-0.0130762	-0.00650895	-0.0324797	-0.00777861	-0.0324797	-0.0324797	-0.00855425	-0.0324797	-0.0324797	-0.0324797	-0.0314997	-0.00320634	-0.0169804	0.0222637	-0.0324797	-0.0324797	0.0293451	0.00699406	-0.0118056	-0.0161949	0.00910905	0.0272352	-0.00600513	-0.0362271	-0.0124186	-0.0332024	-0.0183901	-0.0201346	-0.0245096	-0.067224	-0.018215	0.00337404	-0.0244272	-0.0267744	0.00560937	0.000729993	-0.016699	-0.00982171	-0.0208023	0.0144999	-0.0214105	-0.0206815	-0.00592671	-0.0195665	-0.0100589	-0.00172912	-0.00317345	0.00203056
	Biotin transport and metabolism.R-HSA-196780	0.0168607	-0.0345058	0.116518	-0.0489849	-0.0488832	0.0268414	0.0707522	0.167427	-0.0489849	-0.0489849	0.20322	0.0176322	0.0686912	-0.0462092	0.0971957	-0.0489849	-0.0450676	-0.100528	0.134191	0.0174234	0.0804673	-0.261283	-0.155873	-0.161461	-0.185637	0.110343	-0.18908	-0.0467959	0.0114829	-0.00116724	-0.0227244	-0.11859	-0.221802	-0.106548	-0.0387913	0.010481	0.045303	-0.0423765	-0.0939394	-0.0850576	-0.0131526	-0.0553885	0.00188136	-0.125162	-0.0435428	0.0405244	0.0460176	-0.0144675
Metabolism of RNA	Insulin-like Growth Factor-2 mRNA Binding Proteins (IGF2BPs-IMPs-VICKZs) bind RNA.R-HSA-428359	0.287966	0.407976	0.553654	0.694032	0.553654	0.60284	0.649015	0.553654	0.63501	0.553654	0.553654	0.553654	0.553654	0.812583	0.553654	0.553654	0.625058	0.230035	0.29439	0.204459	0.268709	0.552956	0.410839	0.422408	0.31689	0.380596	0.21917	0.244301	0.343847	0.180272	0.368109	0.273721	0.154412	0.195332	0.409692	0.102536	0.0249297	0.299904	0.372324	0.142021	0.065337	-0.161006	0.39676	0.118029	0.174271	0.0173502	0.0804151	0.184491
	SLBP independent Processing of Histone Pre-mRNAs.R-HSA-111367	-0.0730708	0.0915244	0.307344	0.317213	0.30765	0.39369	0.308855	0.307344	0.307344	0.307344	0.372333	0.397031	0.307528	0.320361	0.426284	0.312916	0.478836	0.392181	0.3311	0.380661	0.237012	0.284961	0.106441	0.547098	0.292772	0.14993	0.307205	0.0512809	0.293593	0.128988	0.278572	0.124563	0.134923	0.24755	0.0869213	0.0813289	0.100886	0.190803	0.239022	0.239503	0.152769	0.151463	0.182552	0.254707	0.0110688	0.111603	-0.120757	0.202274
	Nonsense Mediated Decay (NMD) independent of the Exon Junction Complex (EJC).R-HSA-975956	0.108307	0.0817331	0.119788	0.428361	0.0741335	0.123572	0.112719	0.137009	0.121995	0.0738527	0.458843	0.459702	0.338039	0.408499	0.222607	0.29719	0.413143	0.272277	0.349342	0.272306	0.2784	0.462615	0.208441	0.283064	0.28498	0.171299	0.156429	0.191916	0.259759	0.311616	0.129883	0.360345	0.245829	0.246007	0.109315	0.0809435	0.0516235	0.210342	0.165277	0.273262	0.0542476	0.0243905	0.232063	0.219629	0.277907	0.163786	0.0523469	0.101677
	SLBP Dependent Processing of Replication-Dependent Histone Pre-mRNAs.R-HSA-77588	-0.066428	0.083204	0.279404	0.288376	0.279682	0.3579	0.280778	0.279404	0.279404	0.279404	0.338484	0.360937	0.27957	0.291237	0.387531	0.284469	0.435305	0.356528	0.301	0.346056	0.215465	0.259055	0.0967643	0.497362	0.266156	0.1363	0.279278	0.046619	0.266903	0.117262	0.253247	0.113239	0.122658	0.225046	0.0790193	0.0739354	0.0917143	0.173457	0.217292	0.21773	0.138881	0.137693	0.165957	0.231551	0.0100625	0.101458	-0.109779	0.183886
	tRNA processing in the nucleus.R-HSA-6784531	0.0563031	0.130685	0.450188	0.421578	0.00173536	0.302731	0.0526393	0.00173536	0.00173536	0.00173536	0.448014	0.693469	0.0526393	0.603306	0.0526393	0.353635	0.258101	0.478921	0.415872	0.397811	0.410012	0.297359	0.229176	0.275612	0.267138	-0.0357939	0.246456	0.295799	0.0370489	0.297534	0.163877	-0.0955274	0.0157415	0.0359802	0.0227489	0.0393011	0.0895465	0.203285	0.219333	0.226228	0.0549687	0.0740087	0.129076	0.267867	0.0489152	0.0881674	0.0172553	0.160528
	Nonsense-Mediated Decay (NMD).R-HSA-927802	0.0970228	0.0770355	0.108119	0.371822	0.0691739	0.11414	0.104399	0.12281	0.110002	0.0689687	0.402613	0.40178	0.294299	0.36219	0.19629	0.269404	0.368129	0.241077	0.303615	0.225074	0.242915	0.413248	0.182968	0.256417	0.256716	0.156128	0.138039	0.163457	0.219852	0.273286	0.124212	0.310501	0.215482	0.217989	0.0956781	0.0740771	0.0476879	0.189242	0.153261	0.24378	0.0506245	0.0264196	0.203183	0.199659	0.242157	0.142576	0.0457478	0.091361
	Nonsense Mediated Decay (NMD) enhanced by the Exon Junction Complex (EJC).R-HSA-975957	0.0966808	0.0768735	0.107787	0.370331	0.0690148	0.113833	0.104126	0.122412	0.109661	0.0688107	0.401075	0.400216	0.29314	0.360924	0.195573	0.268596	0.366874	0.240208	0.302328	0.223854	0.24194	0.411835	0.182271	0.255603	0.255869	0.155684	0.13753	0.162708	0.218777	0.272228	0.123969	0.309192	0.214648	0.217215	0.0953247	0.0738745	0.0475543	0.188626	0.152866	0.242945	0.0505083	0.0264306	0.2024	0.199062	0.241216	0.142017	0.0455694	0.0910654
	Major pathway of rRNA processing in the nucleolus and cytosol.R-HSA-6791226	0.0856601	0.08607	0.191238	0.346632	0.130025	0.174348	0.171545	0.167301	0.16644	0.158325	0.398831	0.378752	0.28956	0.350714	0.251007	0.268468	0.3309	0.182981	0.255621	0.206764	0.180179	0.323041	0.151692	0.226668	0.221232	0.143741	0.152844	0.172548	0.20693	0.216538	0.0913478	0.262646	0.188698	0.198831	0.0668478	0.0410311	0.02324	0.125559	0.0791877	0.14845	0.0213163	0.0182194	0.155896	0.13409	0.195852	0.117736	0.0385166	0.0609966
	rRNA processing in the nucleus and cytosol.R-HSA-8868773	0.0856441	0.0860538	0.191202	0.346567	0.130001	0.174315	0.171513	0.167269	0.166409	0.158295	0.398756	0.378681	0.289506	0.350648	0.25096	0.268418	0.330838	0.182947	0.255573	0.206726	0.180145	0.32298	0.151664	0.226625	0.22119	0.143714	0.152815	0.172516	0.206891	0.216497	0.0913307	0.262597	0.188663	0.198794	0.0668353	0.0410234	0.0232357	0.125535	0.0791729	0.148422	0.0213123	0.018216	0.155867	0.134064	0.195815	0.117714	0.0385094	0.0609852
	rRNA processing.R-HSA-72312	0.0852928	0.0857681	0.190996	0.346121	0.129708	0.174111	0.171529	0.166946	0.166111	0.158092	0.398161	0.378175	0.289123	0.35022	0.250549	0.267979	0.330419	0.182527	0.255026	0.206285	0.179694	0.322864	0.151473	0.226202	0.220764	0.143258	0.152396	0.17207	0.206455	0.216111	0.091233	0.262096	0.188205	0.198477	0.0666238	0.040852	0.0230992	0.12528	0.0791208	0.148224	0.0211096	0.0179773	0.155625	0.133891	0.195388	0.117394	0.0384257	0.0607968
	Processing of Capped Intronless Pre-mRNA.R-HSA-75067	0.0115683	0.103351	0.194198	0.228971	0.189118	0.236007	0.232043	0.195238	0.188904	0.188904	0.270584	0.285909	0.212317	0.197881	0.244806	0.235415	0.257549	0.261791	0.195984	0.25822	0.164081	0.125964	0.10233	0.281101	0.217107	0.104092	0.213943	0.0610318	0.231468	0.131667	0.156004	0.0819888	0.106934	0.152067	0.0487692	0.0593441	0.0725523	0.13117	0.166745	0.153749	0.105634	0.119329	0.119547	0.184469	0.0545014	0.0305589	-0.0679409	0.105293
	tRNA modification in the mitochondrion.R-HSA-6787450	0.20536	0.167988	0.428666	0.428666	0.428666	0.428666	0.428666	0.428666	0.428666	0.428666	0.428666	0.428666	0.428666	0.428666	0.428666	0.428666	0.428666	0.0373717	0.0937069	0.153444	0.12942	0.265098	0.167988	0.265098	0.265098	0.184966	0.20536	0.184966	0.230901	0.230901	0.00133891	0.119248	0.140724	0.0563346	0.106238	0.0108738	-0.00810778	-0.102323	-0.146513	-0.157891	0.0797903	-0.156457	0.00750552	-0.121476	-0.0499683	-0.0348598	-0.0938865	-0.0902564
	Metabolism of non-coding RNA.R-HSA-194441	0.00446414	0.0980938	0.113753	0.210832	0.128411	0.155505	0.175695	0.111071	0.111071	0.117078	0.187169	0.163998	0.169458	0.194	0.174906	0.121626	0.141755	0.166309	0.145095	0.151699	0.114978	0.156299	0.0532902	0.0995824	0.0836713	0.0890128	0.0997499	0.111351	0.0996218	0.155679	0.0644862	0.0592192	0.0471203	0.0782376	0.0280607	0.0385193	0.0341609	0.085335	0.0627812	0.0726953	0.0548707	0.0667604	0.0703595	0.109119	-0.0361961	0.0273219	-0.0749991	0.0173025
	snRNP Assembly.R-HSA-191859	0.00446414	0.0980938	0.113753	0.210832	0.128411	0.155505	0.175695	0.111071	0.111071	0.117078	0.187169	0.163998	0.169458	0.194	0.174906	0.121626	0.141755	0.166309	0.145095	0.151699	0.114978	0.156299	0.0532902	0.0995824	0.0836713	0.0890128	0.0997499	0.111351	0.0996218	0.155679	0.0644862	0.0592192	0.0471203	0.0782376	0.0280607	0.0385193	0.0341609	0.085335	0.0627812	0.0726953	0.0548707	0.0667604	0.0703595	0.109119	-0.0361961	0.0273219	-0.0749991	0.0173025
	mRNA decay by 5' to 3' exoribonuclease.R-HSA-430039	0.0644917	0.0115217	0.201511	0.201511	0.201511	0.244171	0.253089	0.201511	0.201511	0.201511	0.220825	0.201511	0.201511	0.230631	0.270459	0.201511	0.207565	0.161621	0.101286	0.0732804	0.116605	0.228462	0.0972669	0.0620545	0.0620545	0.0864002	0.125224	0.0664178	0.0755593	0.118849	-0.0416327	0.154082	0.0438506	0.0454656	0.0160258	0.0125858	0.030126	0.0546154	-0.0168771	0.0489831	0.0416958	-0.0269195	0.0756489	0.0798721	0.107758	-0.032717	-0.0339873	0.095926
	tRNA processing.R-HSA-72306	0.0140564	0.0395969	0.217189	0.210991	0.0386782	0.174013	0.136113	0.0494005	0.0505866	0.0660076	0.220384	0.297346	0.0969541	0.276894	0.0647908	0.174203	0.163389	0.130416	0.128506	0.128827	0.120636	0.214604	0.112398	0.115614	0.102515	-0.0206866	0.0734668	0.0815051	0.0123901	0.115323	0.0746134	-0.0274613	-0.00629168	0.0184441	-0.00862235	-0.025514	0.00665973	0.0424729	0.0776411	0.0716063	-0.0398081	-0.0464283	0.0301214	0.0688287	0.00116819	-5.09789e-05	0.000315737	0.0270616
	tRNA processing in the mitochondrion.R-HSA-6785470	-0.0625764	-0.0220377	0.144374	0.120766	0.0506073	0.13016	0.240133	0.0588298	0.0680599	0.123811	0.0917619	0.114947	0.120562	0.1358	0.0701984	0.0864048	0.133301	-0.0608606	-0.0548482	-0.0283753	-0.0541239	0.240516	0.0601066	0.0236364	0.0122032	-0.0583854	-0.0400714	-0.0581093	0.00139822	0.017252	0.0513919	-0.0221557	-0.0433803	0.0156218	-0.0558372	-0.100864	-0.0585746	-0.0746024	0.018078	-0.00963315	-0.129681	-0.14775	-0.0325714	-0.0266659	-0.057556	-0.0843684	-0.0112847	-0.0342303
	rRNA processing in the mitochondrion.R-HSA-8868766	-0.164359	-0.117276	0.0447197	0.0292585	-0.0780447	0.0288026	0.182685	-0.0626959	-0.0454665	0.0138459	-0.0248826	0.0183963	0.0172865	0.0457303	-0.0414745	-0.0435236	0.0330308	-0.115602	-0.133547	-0.106716	-0.141336	0.240595	0.016066	-0.0745645	-0.0818597	-0.180375	-0.14601	-0.144608	-0.10399	-0.0582457	0.0218353	-0.0938027	-0.137113	-0.0267892	-0.0836399	-0.0809869	-0.0738991	-0.0560844	0.0421512	0.00801938	-0.122951	-0.151657	-0.0162997	0.0110477	-0.10818	-0.109665	-0.0210603	-0.0730656
Metabolism of proteins	SUMO is proteolytically processed.R-HSA-3065679	0.50054	0.500555	0.411985	1.1864	0.411985	0.439397	0.411985	0.411985	0.411985	0.411985	1.10265	1.47361	1.0525	0.411985	0.411985	1.54712	0.439397	0.945393	1.21222	0.80747	1.3826	1.90373	1.20481	1.42333	1.09879	0.823677	0.397466	0.831938	0.71845	1.29365	0.691285	0.19686	0.382658	0.170836	0.355664	0.410738	0.45386	0.721831	0.933949	1.23362	0.229185	0.526841	0.630631	1.03393	0.561217	0.346138	0.34075	0.741724
	Folding of actin by CCT-TriC.R-HSA-390450	0.403931	0.469938	0.260816	1.25531	0.253996	0.241462	0.525571	0.212829	0.212829	0.212829	0.724703	1.05464	0.793189	0.921189	0.861844	0.765069	0.599567	1.14286	1.01492	1.0467	0.912497	0.689876	0.446071	0.295384	0.643724	0.265434	0.717427	0.858535	0.880037	0.969577	0.301668	0.614158	0.13478	0.338588	0.237402	0.220952	0.183212	0.366257	0.298257	0.309526	0.203272	0.143977	0.332649	0.376247	0.48189	0.267276	0.0433836	0.197614
	Synthesis, secretion, and inactivation of Glucose-dependent Insulinotropic Polypeptide (GIP).R-HSA-400511	0.815692	0.765413	1.25154	1.25154	1.25154	1.25154	1.25154	1.25154	1.25154	1.3277	1.25154	1.25154	1.25154	1.25154	1.25154	1.25154	1.25154	0.525394	0.618423	0.756778	0.641574	0.906897	0.653849	0.95266	0.876506	0.692777	0.750877	0.794829	0.7981	0.7981	0.27175	0.542097	0.591337	0.397846	-0.412905	-0.380536	-0.339794	-0.291549	0.00890423	-0.0375572	-0.31915	-0.282838	-0.226116	-0.187064	0.154111	-0.0672503	0.0534137	0.0617368
	Biosynthesis of the N-glycan precursor (dolichol lipid-linked oligosaccharide, LLO) and transfer to a nascent protein.R-HSA-446193	0.63952	0.563708	1.06386	1.06386	1.06386	1.06386	1.06386	1.06386	1.06386	1.06386	1.06386	1.06386	1.08148	1.06386	1.06386	1.06386	1.06386	0.305729	0.41331	0.535194	0.494264	0.743168	0.552773	0.743168	0.762089	0.604148	0.63509	0.58606	0.676123	0.682296	0.248557	0.470688	0.51524	0.350972	-0.329957	-0.373979	-0.342119	-0.263481	-0.0415316	-0.0576671	-0.373955	-0.265362	-0.167926	0.17921	0.150139	-0.0347556	0.0644336	0.0705649
	Peptide hormone biosynthesis.R-HSA-209952	0.532752	0.410837	0.910926	0.892085	0.892085	0.892085	1.1214	0.892085	0.892085	0.892085	0.892085	0.943886	1.0429	0.892085	0.995686	0.943886	0.892085	0.18036	0.478144	0.353122	0.379688	0.616178	0.578866	0.698913	0.729241	0.608175	0.564885	0.508614	0.600334	0.637003	0.302115	0.412053	0.38339	0.27895	-0.0115659	-0.0316612	-0.031561	-0.0764865	0.1048	0.0420102	0.118384	0.00564947	-0.0101246	0.112347	0.241078	0.0793048	0.107038	0.168165
	Formation of tubulin folding intermediates by CCT-TriC.R-HSA-389960	0.324619	0.400157	0.39579	0.921393	0.392636	0.38684	0.519934	0.373599	0.373599	0.373599	0.612815	0.794972	0.641974	0.768879	0.673722	0.62897	0.552438	0.800597	0.767853	0.666768	0.73286	0.623339	0.363157	0.256431	0.519584	0.31467	0.452922	0.681411	0.684353	0.841871	0.298809	0.45746	0.194968	0.301762	0.227931	0.14841	0.153408	0.294586	0.210782	0.0827579	0.054957	-0.0184637	0.275774	0.254307	0.368858	0.204206	0.116122	0.232554
	Glycoprotein hormones.R-HSA-209822	0.513645	0.392734	0.872846	0.853307	0.853307	0.853307	1.09111	0.853307	0.853307	0.853307	0.853307	0.907026	1.00971	0.853307	0.960745	0.907026	0.853307	0.173011	0.473504	0.335029	0.366127	0.591338	0.566986	0.677138	0.708588	0.594873	0.546968	0.491625	0.579957	0.617985	0.304597	0.401192	0.368296	0.272452	-0.0330557	-0.0598055	-0.0318386	-0.0815396	0.0833106	0.0583753	0.119542	0.000954014	-0.0112952	0.142429	0.248877	0.0953707	0.116359	0.179214
	Cooperation of Prefoldin and TriC-CCT in actin and tubulin folding.R-HSA-389958	0.323695	0.333973	0.363105	0.891459	0.359835	0.353824	0.499588	0.340092	0.340092	0.340092	0.614572	0.777845	0.618418	0.730532	0.651343	0.604932	0.525562	0.810948	0.780201	0.688024	0.70868	0.598347	0.340827	0.234699	0.497308	0.258104	0.43599	0.639195	0.679634	0.803146	0.284835	0.431298	0.168524	0.28041	0.208839	0.153728	0.169798	0.304174	0.235465	0.141165	0.0943696	0.0131587	0.277655	0.279999	0.331115	0.212037	0.103243	0.155216
	Prefoldin mediated transfer of substrate to CCT-TriC.R-HSA-389957	0.317378	0.274568	0.377948	0.819377	0.375305	0.370447	0.496883	0.359349	0.359349	0.359349	0.609825	0.728196	0.584294	0.689873	0.610905	0.573395	0.509247	0.774272	0.765484	0.642785	0.675409	0.587841	0.316409	0.213433	0.467292	0.231537	0.374193	0.588101	0.656092	0.773264	0.290065	0.389948	0.167504	0.266949	0.198751	0.152772	0.182255	0.308962	0.246138	0.144583	0.0945235	0.003704	0.277493	0.288297	0.290171	0.212638	0.11573	0.109632
	SUMOylation of transcription factors.R-HSA-3232118	0.334576	0.313729	0.466407	0.54621	0.466305	0.613358	0.726216	0.466017	0.466228	0.466017	0.572407	0.595665	0.475327	0.475299	0.482331	0.490308	0.484641	0.0797456	0.259473	0.160231	0.25919	0.266098	0.252578	0.416643	0.324496	0.218706	0.407843	0.255246	0.334	0.194352	0.450146	0.398069	0.297294	0.305312	0.299664	0.348959	0.311421	0.235486	0.252411	0.395035	0.228586	0.422182	0.210271	0.362058	0.384067	0.232323	0.259811	0.284224
	Chaperonin-mediated protein folding.R-HSA-390466	0.259407	0.279929	0.249723	0.72442	0.24686	0.238107	0.378519	0.222845	0.223038	0.223429	0.48887	0.64905	0.499783	0.574868	0.51983	0.476476	0.409079	0.647166	0.594791	0.567561	0.556486	0.444102	0.276939	0.201946	0.380574	0.208596	0.386904	0.502902	0.524875	0.616828	0.225414	0.349573	0.12373	0.223382	0.162029	0.132862	0.135755	0.242945	0.190955	0.147844	0.10444	0.0549531	0.214958	0.231155	0.284246	0.175912	0.0677815	0.141482
	Protein folding.R-HSA-391251	0.258169	0.286543	0.283106	0.705192	0.284477	0.272281	0.394381	0.257384	0.25755	0.257887	0.496651	0.633377	0.498432	0.583849	0.513553	0.484825	0.422495	0.612967	0.574916	0.52922	0.54434	0.443453	0.273313	0.211347	0.380236	0.224573	0.363739	0.493352	0.507449	0.617328	0.225911	0.338613	0.140205	0.226177	0.163574	0.117723	0.12264	0.233653	0.170034	0.116044	0.0777621	0.0375085	0.1992	0.218682	0.266492	0.15897	0.0697628	0.139657
	Cooperation of PDCL (PhLP1) and TRiC-CCT in G-protein beta folding.R-HSA-6814122	0.246009	0.28274	0.187933	0.701826	0.184436	0.178777	0.342733	0.163324	0.164093	0.163324	0.462298	0.644078	0.481986	0.530168	0.497308	0.446661	0.381151	0.597335	0.511064	0.557783	0.499339	0.367415	0.275538	0.226225	0.340794	0.194658	0.413106	0.463369	0.469489	0.535631	0.202449	0.327425	0.101642	0.206189	0.137046	0.126015	0.116266	0.221127	0.178914	0.186641	0.118966	0.109235	0.180628	0.218871	0.271074	0.167911	0.0390808	0.132945
	Carboxyterminal post-translational modifications of tubulin.R-HSA-8955332	0.252673	0.395651	0.464074	0.591577	0.464074	0.464074	0.464074	0.464074	0.464074	0.464074	0.51014	0.627029	0.51014	0.622069	0.464074	0.582873	0.545668	0.438305	0.505061	0.373009	0.5305	0.541032	0.175655	0.329948	0.351472	0.252891	0.355932	0.485942	0.393377	0.601816	0.260141	0.132552	0.239734	0.23128	0.210862	0.0112517	0.0143978	0.187533	0.0758081	-0.157285	-0.220125	-0.169359	0.0519692	0.151513	0.0797416	-0.0122445	0.0534294	0.103356
	Post-chaperonin tubulin folding pathway.R-HSA-389977	0.250369	0.32613	0.498422	0.575967	0.526185	0.492594	0.505123	0.480061	0.480061	0.480061	0.543271	0.51586	0.48791	0.6349	0.480061	0.5225	0.503029	0.37689	0.427879	0.265529	0.448366	0.408615	0.260057	0.265644	0.376427	0.332461	0.20108	0.420916	0.385639	0.608586	0.21924	0.285849	0.248337	0.250392	0.161259	0.0240582	0.0290119	0.164158	0.0284256	-0.0665586	-0.0818811	-0.0499161	0.0986302	0.13391	0.154803	0.0502154	0.0746747	0.118019
	Synthesis, secretion, and deacylation of Ghrelin.R-HSA-422085	-0.0481568	0.220613	0.423101	0.423101	0.423101	0.423101	0.426711	0.423101	0.423101	0.423101	0.716803	0.423101	0.423101	0.423101	0.423101	0.423101	0.623583	0.158308	0.200806	-0.1656	0.370416	0.0732265	0.402831	0.541297	0.0732265	-0.0981755	0.23915	0.256928	8.1123e-05	8.1123e-05	0.319039	0.623943	0.344514	0.486112	0.115504	-0.0262765	0.188681	0.185611	0.157078	0.0934628	-0.0104167	0.251847	0.147692	0.250856	0.477945	0.468482	0.336866	0.301493
	Incretin synthesis, secretion, and inactivation.R-HSA-400508	0.444886	0.359544	0.632247	0.64607	0.638679	0.632247	0.678835	0.632247	0.632247	0.656181	0.659615	0.646437	0.644185	0.650892	0.64607	0.632247	0.632247	0.215988	0.291392	0.360606	0.310589	0.46783	0.322229	0.472283	0.444387	0.350285	0.374373	0.37581	0.399331	0.399913	0.153581	0.269501	0.295005	0.192766	-0.220779	-0.166855	-0.148865	-0.160812	0.0677051	-0.0523595	-0.1865	-0.125145	-0.0360071	-0.087775	0.0616553	-0.0563575	0.00493188	0.0138807
	Association of TriC-CCT with target proteins during biosynthesis.R-HSA-390471	0.202128	0.211487	0.153594	0.567664	0.151812	0.130543	0.248719	0.108162	0.108162	0.111012	0.355549	0.499123	0.377035	0.439298	0.395567	0.359031	0.283978	0.516657	0.475463	0.461846	0.427186	0.328185	0.191547	0.125732	0.293384	0.137541	0.328117	0.37772	0.396914	0.463577	0.151385	0.287737	0.0817027	0.164876	0.110853	0.104728	0.0883707	0.171359	0.133001	0.13809	0.101444	0.070667	0.153508	0.178011	0.23209	0.131146	0.0223369	0.0980366
	Eukaryotic Translation Elongation.R-HSA-156842	0.130298	0.103728	0.149036	0.482008	0.101282	0.149168	0.141647	0.167036	0.151343	0.101022	0.50557	0.504195	0.371444	0.457101	0.256491	0.33064	0.464403	0.300298	0.380239	0.30377	0.300603	0.510036	0.233925	0.309329	0.305741	0.193588	0.179195	0.216879	0.290792	0.332323	0.143012	0.396514	0.27073	0.27123	0.113972	0.0830123	0.0539716	0.224336	0.178798	0.291942	0.0545322	0.0223941	0.246763	0.233493	0.303069	0.179413	0.0598011	0.111543
	Peptide chain elongation.R-HSA-156902	0.113245	0.0872148	0.128523	0.455715	0.0796835	0.128658	0.120966	0.146932	0.130882	0.0794181	0.487044	0.485638	0.355985	0.428515	0.23842	0.314254	0.442098	0.289313	0.367415	0.289115	0.29153	0.492662	0.221898	0.300742	0.303187	0.179769	0.166794	0.202971	0.276632	0.327268	0.136096	0.382851	0.263255	0.2627	0.115236	0.0847796	0.0542885	0.222345	0.174923	0.289773	0.0567859	0.0253273	0.245621	0.232694	0.294825	0.173545	0.0562944	0.107712
	Eukaryotic Translation Termination.R-HSA-72764	0.1143	0.0861646	0.126201	0.451553	0.078055	0.130446	0.118751	0.144349	0.128527	0.0777934	0.483742	0.484797	0.356558	0.431016	0.234538	0.313406	0.435323	0.287038	0.368541	0.287081	0.293775	0.48761	0.219707	0.298415	0.300399	0.180736	0.164868	0.202398	0.273788	0.328786	0.13704	0.379882	0.25902	0.259257	0.115304	0.0854092	0.0544567	0.221819	0.174274	0.288112	0.05724	0.0257473	0.244705	0.231572	0.293008	0.172699	0.0551432	0.107204
	Synthesis of diphthamide-EEF2.R-HSA-5358493	0.258188	0.224972	0.530071	0.530071	0.530071	0.530071	0.530071	0.530071	0.530071	0.530071	0.530071	0.530071	0.530071	0.530071	0.530071	0.530071	0.727532	0.0572977	0.325547	0.193135	0.411386	0.346608	0.212004	0.327923	0.317846	0.228641	0.255102	0.213877	0.437028	0.273477	0.0127147	0.148766	0.178471	0.0757448	0.0485824	0.0564733	-0.0463593	-0.311527	-0.166523	-0.176899	0.0950176	0.13707	0.152281	-0.0257132	-0.0607088	-0.172063	-0.111504	-0.110601
	Formation of a pool of free 40S subunits.R-HSA-72689	0.098249	0.0838699	0.125037	0.426509	0.0793661	0.123934	0.117008	0.1368	0.123829	0.0813239	0.457045	0.458872	0.327423	0.405963	0.228098	0.294396	0.416764	0.270726	0.343256	0.269633	0.270989	0.458697	0.20634	0.285688	0.285584	0.174642	0.15368	0.191307	0.264425	0.308696	0.131909	0.350027	0.247377	0.245423	0.106683	0.0799945	0.0504755	0.207147	0.160467	0.268034	0.0517693	0.0251295	0.228895	0.217508	0.275335	0.160631	0.0520759	0.0986792
	SRP-dependent cotranslational protein targeting to membrane.R-HSA-1799339	0.0939099	0.0774598	0.119913	0.397013	0.0785522	0.120728	0.123984	0.135503	0.121911	0.0783275	0.429489	0.433493	0.317786	0.382528	0.217899	0.277916	0.390374	0.253667	0.316991	0.247682	0.260224	0.416451	0.198563	0.268312	0.270647	0.160129	0.147596	0.180288	0.242039	0.283261	0.120694	0.327311	0.230338	0.232614	0.101367	0.0785153	0.0516178	0.195123	0.15735	0.250119	0.0545765	0.0278737	0.216789	0.20841	0.259074	0.153978	0.0486881	0.101234
	SUMOylation of chromatin organization proteins.R-HSA-4551638	0.051478	0.202968	0.24653	0.251738	0.239939	0.37395	0.246637	0.250554	0.238144	0.238144	0.336954	0.313681	0.251675	0.256187	0.238144	0.278454	0.258165	0.259414	0.229975	0.199902	0.243747	0.189938	0.168783	0.128978	0.132526	0.0575885	0.165822	0.144089	0.080003	0.240534	0.195174	0.217502	0.240469	0.190929	0.199987	0.206953	0.0964406	0.2197	0.173048	0.152816	0.16613	0.127057	0.220981	0.159116	0.234996	0.227899	0.0969696	0.134484
	GTP hydrolysis and joining of the 60S ribosomal subunit.R-HSA-72706	0.0818857	0.0771081	0.120165	0.38298	0.0749105	0.116566	0.113824	0.12961	0.113734	0.0812868	0.412855	0.417824	0.29468	0.373335	0.212685	0.265836	0.37334	0.24261	0.307782	0.244406	0.242293	0.41361	0.186218	0.260507	0.259071	0.16212	0.141116	0.174413	0.240777	0.274724	0.121441	0.313257	0.223515	0.221475	0.0937757	0.0712869	0.043933	0.185176	0.141741	0.23926	0.0438398	0.0232957	0.205902	0.194451	0.246483	0.144004	0.0475702	0.0880188
	L13a-mediated translational silencing of Ceruloplasmin expression.R-HSA-156827	0.086166	0.0762327	0.105428	0.377982	0.0712299	0.104955	0.102833	0.125617	0.106222	0.0655463	0.403616	0.406324	0.291128	0.361189	0.195307	0.258329	0.372453	0.243014	0.309463	0.23837	0.243686	0.411579	0.186723	0.253757	0.253423	0.156135	0.132825	0.167987	0.234129	0.277193	0.120283	0.308601	0.216611	0.217832	0.0956086	0.0725652	0.046669	0.187077	0.148243	0.241069	0.0478287	0.0241396	0.202989	0.198066	0.24433	0.142274	0.0448284	0.0901854
	Formation of the ternary complex, and subsequently, the 43S complex.R-HSA-72695	0.0556307	0.0776458	0.14293	0.356626	0.0804046	0.132646	0.133073	0.130279	0.119913	0.113023	0.393689	0.408557	0.267916	0.373485	0.232416	0.255405	0.345175	0.220922	0.278946	0.232971	0.217335	0.381069	0.169824	0.25692	0.249358	0.171471	0.140456	0.172362	0.240832	0.249588	0.121685	0.280902	0.216783	0.208092	0.0797537	0.0640297	0.0351215	0.165317	0.115403	0.211434	0.031349	0.0234516	0.191344	0.172553	0.226783	0.131592	0.0468646	0.0746208
	SUMOylation of DNA replication proteins.R-HSA-4615885	0.20316	0.228223	0.185926	0.305623	0.185926	0.193337	0.202482	0.185926	0.185926	0.185926	0.19952	0.352757	0.186654	0.252849	0.185926	0.463614	0.192749	0.358388	0.370468	0.328312	0.271491	0.364973	0.128592	0.281778	0.267979	0.206183	0.221664	0.334285	0.269977	0.326487	0.0100454	0.0642166	0.151516	0.0511088	-0.12777	0.0463082	0.0584025	0.1599	0.170817	0.170937	0.0235994	0.101191	0.123877	0.186828	0.139294	0.0718692	0.0128184	0.0406674
	Translation.R-HSA-72766	0.0767365	0.0733718	0.108671	0.355814	0.0714368	0.107143	0.104822	0.121482	0.104206	0.0729427	0.381936	0.387728	0.273642	0.348354	0.193084	0.246018	0.348388	0.226911	0.289195	0.226081	0.227308	0.385041	0.174233	0.24156	0.239556	0.152334	0.128075	0.161208	0.223773	0.258329	0.1152	0.287945	0.205041	0.204742	0.0875809	0.0672177	0.0420072	0.173361	0.134351	0.222929	0.0419037	0.0225928	0.190395	0.182861	0.228739	0.133224	0.0430316	0.0827543
	Metabolism of proteins.R-HSA-392499	0.0753992	0.0730188	0.109158	0.352112	0.071651	0.107414	0.105262	0.121021	0.104073	0.0739608	0.378399	0.384374	0.270819	0.345488	0.192576	0.244057	0.344687	0.224221	0.285689	0.223802	0.224688	0.380665	0.172382	0.239517	0.237355	0.151328	0.127282	0.159914	0.221858	0.255274	0.114262	0.284348	0.203152	0.202531	0.0864362	0.0665543	0.0414878	0.171186	0.132345	0.220043	0.0412313	0.0226736	0.188293	0.180578	0.226068	0.131672	0.0427885	0.0816828
	Eukaryotic Translation Initiation.R-HSA-72613	0.0626779	0.0704293	0.115785	0.336528	0.0712606	0.109466	0.10978	0.118693	0.103576	0.083339	0.3657	0.374237	0.255954	0.338072	0.197277	0.235673	0.32867	0.212451	0.268876	0.216257	0.210153	0.362896	0.162935	0.234354	0.230501	0.150276	0.125544	0.156298	0.217535	0.240302	0.111269	0.26966	0.198911	0.195117	0.0800129	0.0625044	0.0372178	0.161089	0.120016	0.206874	0.0354786	0.0218672	0.180706	0.169473	0.215628	0.125284	0.0423309	0.0752797
	Cap-dependent Translation Initiation.R-HSA-72737	0.0614673	0.0701826	0.116443	0.334605	0.0713265	0.10981	0.110255	0.118427	0.103522	0.0843694	0.363979	0.372843	0.254284	0.337123	0.197556	0.23466	0.326598	0.210984	0.266927	0.215252	0.208541	0.360588	0.161801	0.233524	0.229477	0.150099	0.125264	0.15581	0.216831	0.238537	0.110887	0.267798	0.198131	0.194064	0.0792386	0.0620132	0.0367377	0.159828	0.118601	0.20521	0.0348423	0.0217654	0.179661	0.168079	0.214267	0.124476	0.0422299	0.0745399
	Hypusine synthesis from eIF5A-lysine.R-HSA-204626	-0.0587966	-0.121466	0.315667	0.315667	0.315667	0.315667	0.315667	0.315667	0.315667	0.315667	0.315667	0.315667	0.315667	0.530351	0.315667	0.315667	0.315667	0.148477	0.424193	0.113444	0.353164	0.0413774	0.106453	0.0413774	0.0413774	-0.0929961	0.0300096	0.286467	-0.0159661	0.2436	0.158305	0.0563684	-0.0206408	0.0840626	0.0928292	0.0507464	0.0958148	0.171691	0.0641953	0.164074	-0.010309	-0.0498223	0.0673857	0.0721582	0.31176	0.202002	0.00986424	0.206437
	Post-translational protein phosphorylation.R-HSA-8957275	0.165949	0.181074	0.301363	0.299504	0.250083	0.280245	0.280387	0.254189	0.265495	0.251247	0.363346	0.348823	0.363436	0.3576	0.306359	0.318861	0.345169	0.158992	0.200444	0.215784	0.185562	0.275624	0.18384	0.227545	0.211791	0.190385	0.181238	0.209003	0.194082	0.195599	0.126985	0.146404	0.143722	0.139203	0.0355412	0.00915649	0.0380722	0.0223875	0.0719553	0.0499006	-0.0119762	0.0574481	0.0135082	0.07561	0.119597	0.0338831	0.0196072	0.13596
	Translation initiation complex formation.R-HSA-72649	0.0465255	0.0678467	0.126009	0.313751	0.0726527	0.114916	0.117204	0.11612	0.103768	0.0977351	0.34646	0.359363	0.235444	0.328925	0.203225	0.223803	0.304051	0.194523	0.245049	0.20467	0.190536	0.335063	0.14934	0.225911	0.218902	0.14939	0.123073	0.151562	0.210165	0.218968	0.107552	0.247359	0.190651	0.18292	0.0704653	0.0566505	0.0311382	0.145815	0.102162	0.186452	0.0272614	0.0207887	0.168561	0.15241	0.199496	0.1157	0.04139	0.0660703
	Ribosomal scanning and start codon recognition.R-HSA-72702	0.0464377	0.0681296	0.125731	0.313064	0.0724109	0.114839	0.11773	0.117079	0.103665	0.0976461	0.34569	0.35896	0.235506	0.329107	0.202835	0.223337	0.303358	0.194359	0.245174	0.204525	0.19063	0.335321	0.149686	0.225731	0.218742	0.149775	0.123005	0.15128	0.210038	0.218586	0.107746	0.246901	0.19004	0.182718	0.0701841	0.0565593	0.0311147	0.145793	0.102473	0.186392	0.0272549	0.0209764	0.168245	0.152522	0.199002	0.1155	0.0412343	0.0662313
	Activation of the mRNA upon binding of the cap-binding complex and eIFs, and subsequent binding to 43S.R-HSA-72662	0.0446008	0.0652264	0.122655	0.304156	0.0711997	0.111742	0.11413	0.113208	0.100969	0.0951385	0.335792	0.348245	0.228413	0.31934	0.197177	0.217099	0.29528	0.188884	0.237856	0.198948	0.184377	0.325172	0.144056	0.218981	0.211689	0.144049	0.118788	0.146287	0.203708	0.21297	0.103838	0.239771	0.184591	0.17709	0.0686355	0.0548599	0.0302542	0.141177	0.0984826	0.180625	0.0261329	0.019707	0.163466	0.147546	0.193749	0.112182	0.040245	0.0641681
	Synthesis, secretion, and inactivation of Glucagon-like Peptide-1 (GLP-1).R-HSA-381771	0.274933	0.17352	0.348403	0.368561	0.357783	0.348403	0.416343	0.348403	0.348403	0.348403	0.388315	0.369097	0.365813	0.375593	0.368561	0.348403	0.348403	0.0741772	0.141503	0.179027	0.158887	0.266592	0.170237	0.25211	0.246333	0.19331	0.201808	0.18376	0.216562	0.217411	0.0994208	0.144561	0.159186	0.0987704	-0.132721	-0.0689179	-0.0613562	-0.100891	0.0946555	-0.059144	-0.125701	-0.0528695	0.0511262	-0.0422674	0.0192797	-0.051365	-0.0172889	-0.00805336
	Gamma carboxylation, hypusine formation and arylsulfatase activation.R-HSA-163841	0.0601491	0.0101339	0.281424	0.278482	0.278482	0.278482	0.278482	0.278482	0.278482	0.278482	0.281499	0.278482	0.278482	0.37926	0.281424	0.286187	0.30492	0.0859416	0.255173	0.107386	0.241368	0.107129	0.107594	0.105267	0.1083	0.0246861	0.0858437	0.194076	0.0884788	0.187064	0.086036	0.0730236	0.0445754	0.0691276	0.0291759	0.00561599	0.0313231	0.0224929	0.000685892	0.0432295	0.014613	-0.0138324	0.0438583	0.00914661	0.143181	0.0646738	0.00568987	0.0966853
	SUMOylation of DNA damage response and repair proteins.R-HSA-3108214	0.0816135	0.111568	0.134339	0.15312	0.0958711	0.108225	0.113722	0.110119	0.102028	0.0958711	0.184532	0.204279	0.163175	0.111008	0.118814	0.215633	0.1179	0.0492502	0.155711	0.0939011	0.112112	0.241911	0.184361	0.198523	0.150278	0.115455	0.0740148	0.13015	0.0941963	0.107218	0.0914925	0.0413879	0.0761952	0.0414313	0.0350302	0.0741408	0.0757518	0.105896	0.125345	0.138237	0.064235	0.110711	0.0906419	0.17979	0.0444266	0.0612251	0.0683983	0.114769
	Removal of aminoterminal propeptides from gamma-carboxylated proteins.R-HSA-159782	0.207425	0.13164	0.282069	0.26993	0.26993	0.26993	0.26993	0.26993	0.26993	0.26993	0.278822	0.26993	0.26993	0.287713	0.282069	0.301713	0.311582	0.0353603	0.120549	0.115635	0.156933	0.169338	0.118509	0.169338	0.185605	0.136878	0.146771	0.137842	0.17674	0.1572	0.038081	0.0978518	0.109671	0.0705304	-0.0224547	-0.0386191	-0.0103563	-0.110943	-0.0477546	-0.0511001	0.0519118	-0.0141136	0.00547357	-0.0560624	0.0246719	-0.0372664	-0.0169636	-0.0123088
	N-glycan antennae elongation in the medial-trans-Golgi.R-HSA-975576	0.123536	0.104887	0.234966	0.234966	0.234966	0.234966	0.234966	0.234966	0.234966	0.234966	0.234966	0.234966	0.234966	0.234966	0.234966	0.234966	0.234966	0.0397095	0.0678208	0.0976298	0.0856416	0.153345	0.104887	0.153345	0.153345	0.113359	0.168522	0.113359	0.136281	0.136281	0.0910298	0.0805659	0.0912823	0.049172	-0.02615	-0.0561282	-0.0590397	-0.111619	-0.0520492	-0.0577271	0.000567119	-0.087719	-0.0320419	-0.0952709	-0.00387329	0.0124417	-0.0257885	0.0594145
	Reactions specific to the complex N-glycan synthesis pathway.R-HSA-975578	0.123536	0.104887	0.234966	0.234966	0.234966	0.234966	0.234966	0.234966	0.234966	0.234966	0.234966	0.234966	0.234966	0.234966	0.234966	0.234966	0.234966	0.0397095	0.0678208	0.0976298	0.0856416	0.153345	0.104887	0.153345	0.153345	0.113359	0.168522	0.113359	0.136281	0.136281	0.0910298	0.0805659	0.0912823	0.049172	-0.02615	-0.0561282	-0.0590397	-0.111619	-0.0520492	-0.0577271	0.000567119	-0.087719	-0.0320419	-0.0952709	-0.00387329	0.0124417	-0.0257885	0.0594145
	Mitochondrial translation termination.R-HSA-5419276	0.0434105	0.0544444	0.140173	0.148166	0.124388	0.139278	0.147578	0.125973	0.123823	0.127029	0.14491	0.15296	0.167774	0.1433	0.131195	0.124409	0.172717	0.0960013	0.0460462	0.0942085	0.017715	0.0941332	0.0624324	0.0576605	0.05327	0.0450918	0.0727447	0.0701077	0.0444356	0.046803	0.0343723	0.0595058	0.0643393	0.0533983	0.0146854	0.0365626	0.0237391	0.0528385	0.0416041	0.0509241	0.0321995	0.0287761	0.0534167	0.0611254	0.0378054	0.0287355	-0.00735894	0.00565423
	Mitochondrial translation elongation.R-HSA-5389840	0.042296	0.0522217	0.139381	0.14738	0.123587	0.137227	0.145191	0.125172	0.123021	0.126229	0.143226	0.150782	0.165451	0.142511	0.129446	0.123608	0.171969	0.0958054	0.0448116	0.0954843	0.0169112	0.0957791	0.063135	0.0575765	0.0522723	0.043876	0.0704421	0.0703485	0.0449483	0.0481981	0.0323604	0.0590701	0.0645847	0.052471	0.0145581	0.0359866	0.022865	0.0516189	0.0403399	0.0499983	0.0306218	0.0282159	0.0520132	0.059496	0.0354194	0.0289725	-0.00754914	0.00556277
	Mitochondrial translation.R-HSA-5368287	0.0416466	0.0521836	0.13605	0.143554	0.120739	0.135233	0.143072	0.122336	0.120198	0.123337	0.140544	0.148365	0.162212	0.138811	0.127423	0.120759	0.167323	0.093212	0.0446679	0.0917736	0.0169783	0.0910448	0.0606342	0.0560539	0.0516726	0.0437686	0.0702255	0.0679215	0.0436625	0.045742	0.0329856	0.0578915	0.0625932	0.0517463	0.0140854	0.0353813	0.022791	0.0508147	0.0397461	0.0490099	0.0310604	0.0279772	0.0514024	0.05877	0.0364889	0.0281611	-0.00704275	0.00501732
	SUMOylation of ubiquitinylation proteins.R-HSA-3232142	0.021314	-0.00859392	-0.0086648	0.0835622	-0.0086648	0.0148314	0.0502237	-0.0086648	-0.0086648	-0.00859777	0.111943	0.0852305	0.063983	0.063902	-0.0086648	-0.0086648	0.0480783	0.0990926	0.0738142	0.0746452	0.0796857	0.129914	0.0363819	0.0489288	0.0885195	0.0380926	0.036267	0.0641559	0.0781578	0.0513469	0.0241099	-0.0228583	0.0203177	0.0176089	0.00428341	0.0215032	0.0239411	0.0558165	0.0499932	0.0549074	0.0204704	0.0232846	0.0220852	0.0517869	0.0236521	0.0181543	-0.00192632	-0.017986
	Synthesis of Dolichyl-phosphate.R-HSA-446199	0.0556869	0.0226764	0.0476057	0.0476057	0.0476057	0.0476057	0.0476057	0.0476057	0.0476057	0.0476057	0.0476057	0.0476057	0.173875	0.0476057	0.0476057	0.0476057	0.0476057	-0.0426296	-0.0408785	0.0169136	0.0516361	-0.0172078	-0.0556871	-0.0172078	0.118396	0.0806673	0.023935	-0.0489596	-0.0307578	0.0134843	0.0396579	0.0215655	0.0476057	0.0226764	-0.0289525	0.021765	0.0216335	0.0190365	-0.0204195	0.0193139	0.0168716	0.0358434	0.0198691	0.0438452	0.0349171	0.0281415	0.0203924	0.0147654
	Protein repair.R-HSA-5676934	0.0184327	0.00862404	0.0184327	0.0184327	0.0184327	0.0184327	0.0184327	0.0184327	0.0184327	0.0184327	0.0184327	0.0184327	0.0184327	0.0184327	0.0184327	0.0184327	0.0492654	0.0235702	0.00420486	0.0327385	0.0146871	0.0644054	0.0300135	-0.00706874	0.0184327	-0.00215437	0.0144506	0.0210796	0.0224147	0.0255943	0.0121259	0.0255943	0.014182	0.00527587	-0.00197171	0.00789564	0.0306112	0.0091465	0.00309266	0.0113273	-0.00964214	0.00310972	0.00512321	0.0219636	0.0200592	0.0144348	0.00911923	-0.000171166
Programmed Cell Death	Apoptotic cleavage of cell adhesion proteins.R-HSA-351906	0.0555972	0.0463523	0.0232869	0.0566844	0.0219975	0.0461479	0.0706473	0.0219975	0.0219975	0.0442589	0.112244	0.181842	0.0556899	0.0900238	0.0371933	0.1175	0.105578	0.140947	0.106643	0.0381115	0.107539	0.245009	0.017589	-0.0123572	0.099261	0.116077	0.0991253	0.102018	0.108482	0.0948989	0.0462013	0.0936982	0.0642501	0.119719	0.0521585	0.0538378	0.0580759	0.0841721	0.0799449	0.0751628	0.0699451	0.0633252	0.0628659	0.0994469	0.0871903	0.0406051	0.00840323	0.0517298
	Activation of BAD and translocation to mitochondria .R-HSA-111447	-0.0175564	0.0321056	0.0632009	-0.00685146	-0.00685146	-0.00685146	-0.00685146	-0.00685146	-0.00685146	-0.00685146	0.108273	0.0498134	0.0444609	-0.00685146	0.0281747	0.0444609	-0.00685146	-0.00202934	0.0148098	-0.00657414	0.0367566	0.0617575	0.0229556	-0.001499	0.0104451	0.0100943	-0.00331734	0.000697305	0.0267067	0.0173097	0.00431886	0.0222058	0.00466487	0.0212743	0.0413838	0.0245211	0.0131849	0.0327491	0.0363332	0.0249638	0.0230874	0.0374907	0.0306623	0.0268898	0.0257151	0.0371712	0.020977	0.0453495
	Activation of BH3-only proteins.R-HSA-114452	0.0103677	0.00456643	0.0196407	0.0601055	0.0196407	0.0196407	0.0196407	0.0196407	0.0196407	0.0196407	0.0196407	0.0369725	0.0196407	0.0196407	0.0196407	0.0196407	0.0196407	0.0297135	-0.00696412	-0.00574997	-0.00142043	0.053587	-0.0208242	0.0115818	-0.00574997	-0.0181887	0.0103677	-0.000856943	-0.0110582	0.0196407	0.0241202	0.0223913	0.00960724	0.0225842	0.00606438	0.00287335	0.00262193	0.0131332	0.0166208	0.00424871	0.0116202	0.00884611	0.00532356	0.0145374	0.00967028	0.0152299	0.00230885	0.0176022
	Activation of PUMA and translocation to mitochondria.R-HSA-139915	0.00251924	0.00419838	-0.00434924	0.0239503	-0.00434924	-0.00434924	0.00238683	-0.00434924	-0.00434924	-0.00434924	0.0144659	0.0084941	0.0224437	0.0282127	0.00551892	0.00786531	-0.00434924	0.011225	-0.00545917	0.00728202	0.00261212	0.0133807	0.0147959	0.00246602	0.0133285	0.00182644	0.00451097	0.0105307	0.00353575	0.00380467	0.0106783	0.0096878	0.00677815	0.0073901	0.00396189	0.0030584	0.00289282	0.0109422	0.0119753	0.0141696	0.00497495	0.00763507	0.00675254	0.0123057	0.0111097	0.00520883	0.00377308	0.00903228
	Activation of NOXA and translocation to mitochondria.R-HSA-111448	0.0135025	0.00321339	0.00156855	0.0134998	0.00156855	0.0113057	0.022812	0.00156855	0.00156855	0.00156855	0.0114367	-0.00830461	0.0114367	-0.0121818	-0.0114367	0.00156855	-0.00156855	0.0103552	0.0124153	-0.000202183	0.013007	-0.00607091	0.0100612	-0.00307204	0.0166951	-0.00270936	-0.00580101	-0.00479773	-0.0196634	-0.0103065	0.00172349	-0.00392713	0.00013327	-0.00593949	0.00166771	-0.00413942	0.0118003	0.0108461	-0.00418522	0.0114814	-0.00197863	0.00331846	0.00372274	-0.00830918	-0.0079352	0.00711047	0.00466596	0.00541456
	Apoptosis induced DNA fragmentation.R-HSA-140342	-0.0751777	-0.0440582	-0.0440582	0.01	-0.0440582	-0.0440582	-0.0440582	0.0891939	0.0240698	-0.0440582	-0.0520582	-0.0440582	-0.0499582	-0.0605816	-0.107885	0.0516921	-0.0440582	0.00902769	-0.140849	-0.0427114	-0.036651	-0.016742	-0.0203806	-0.0650152	-0.0113089	-0.0424284	-0.164564	-0.0291609	-0.0852907	-0.0799934	-0.0478612	-0.0292054	-0.0832636	-0.128953	0.0139852	-0.00340893	-0.0119669	-0.0116871	-6.95015e-06	0.0251704	-0.0182842	0.000916964	0.00757674	-0.0480882	-0.019592	0.00420288	0.0123408	0.00256185
	Activation of BMF and translocation to mitochondria.R-HSA-139910	0.15525	0.223788	0.223788	0.223788	0.223788	0.223788	0.223788	0.224632	0.22494	0.223788	0.223788	0.522022	0.223788	0.225046	0.232443	0.223788	0.224364	-0.177148	-0.652969	-0.0874921	-0.0969084	-0.206867	-0.0351992	-0.0663394	-0.0691929	0.258023	-0.470558	0.0372934	-0.0170292	-0.30156	-0.0975694	-0.211896	-0.211051	0.199657	-0.274047	-0.233159	-0.183791	-0.208892	-0.52103	-0.291937	-0.281288	-0.641807	-0.230672	-0.477127	-0.0708842	-0.0444699	0.0384952	-0.0244676
	Activation, myristolyation of BID and translocation to mitochondria.R-HSA-75108	0.0462754	0.00981158	0.0164603	0.0191706	0.00981158	0.00981158	0.00981158	0.0164603	0.0195842	0.0277759	0.00981158	0.232127	0.0365898	0.0195518	0.089647	0.00984402	0.00981158	-0.16655	-0.511161	-0.0667414	-0.0891274	-0.199711	-0.0956914	-0.131608	-0.104493	0.10694	-0.448968	-0.0854139	-0.10401	-0.327568	-0.172081	-0.260403	-0.265867	0.0543069	-0.176437	-0.138919	0.00536061	-0.121539	-0.391222	-0.143015	-0.157581	-0.443771	-0.161445	-0.322001	-0.0676163	-0.0398283	-0.0027929	-0.0437636
	Stimulation of the cell death response by PAK-2p34.R-HSA-211736	-0.252875	-0.0460286	-0.0465916	-0.023124	-0.046976	-0.046976	-0.0465916	0.274111	0.055988	-0.0457747	-0.045823	-0.0464129	-0.046976	0.0433236	-0.27513	0.0885399	-0.0459109	-0.0844407	-0.294459	-0.196461	-0.43198	-0.113934	-0.480341	-0.301122	-0.304734	-0.0581108	-0.309714	-0.0609963	-0.20724	-0.0955814	-0.221561	-0.0716499	-0.12641	-0.0637504	-0.222147	-0.183598	-0.13247	-0.19123	-0.295317	-0.324042	-0.242728	-0.290546	-0.231644	-0.430276	-0.31387	-0.175496	-0.101876	-0.247467
	Regulation of PAK-2p34 activity by PS-GAP-RHG10.R-HSA-211728	-0.615998	-0.893929	0.576812	-0.893929	-0.893929	-0.893929	-0.893929	-0.893929	-0.893929	-0.893929	-0.893929	-0.893929	-0.893929	-0.893929	0.485086	1.24744	1.04469	-0.749527	-0.62596	-0.952097	-0.799329	-0.512367	-0.649973	-1.09669	-0.933717	-2.83255	-1.02019	-1.08387	-1.0456	-2.36467	-2.36467	-2.11036	-1.28002	-1.87594	-1.69382	-2.02456	-1.45043	-0.580187	-1.09144	-0.9733	-2.33133	-1.88167	-0.813763	-1.40336	-1.858	-1.74564	-1.72427	-4.75306
Signal Transduction	RA biosynthesis pathway.R-HSA-5365859	1.55977	1.98969	2.85221	2.85221	2.85221	2.85221	2.85221	2.85221	2.85221	2.85221	2.85221	2.85221	2.85221	2.85221	2.85221	2.85221	2.85221	1.99798	1.86025	2.55174	1.12025	1.90552	1.34347	3.84417	1.90552	1.44174	1.55977	1.44174	1.7076	1.7076	0.378952	1.06138	1.18568	0.697253	-1.3493	0.552175	0.002793	0.498829	0.169444	-0.54263	-1.50237	-0.035934	-0.231576	-0.978088	0.082	-0.476775	0.774507	-0.151177
	Dopamine receptors.R-HSA-390651	0.681404	1.07393	1.63216	1.63216	1.63216	1.63216	1.63216	1.63216	1.63216	1.9436	1.9436	1.9436	1.63216	1.63216	1.63216	1.63216	1.63216	0.422434	0.517474	0.460367	0.35808	0.935743	0.522287	0.935743	0.935743	1.14622	1.13766	0.594573	0.790149	0.790149	0.851343	1.24911	0.862467	0.669802	0.937067	0.667603	0.233294	0.418061	0.518369	0.370584	0.720509	0.757755	1.02095	0.341986	0.818279	0.238028	0.298944	0.257502
	Class C-3 (Metabotropic glutamate-pheromone receptors).R-HSA-420499	0.857062	0.774759	1.37996	1.39529	1.39827	1.38242	1.44766	1.37996	1.37996	1.37996	1.37996	1.37996	1.37996	1.37996	1.39638	1.37996	1.37996	0.480351	0.572647	0.76494	0.681966	0.969011	0.725214	0.969011	0.969011	0.785857	0.84069	0.789365	0.883098	0.889596	0.390365	0.628041	0.687898	0.486654	-0.272384	-0.4228	-0.290371	-0.218417	0.0285215	-0.00253447	-0.278726	-0.111622	-0.118219	-0.0961376	0.196847	0.0184923	0.170124	0.148004
	NTF4 activates NTRK2 (TRKB) signaling.R-HSA-9026357	0.547898	0.737109	1.11671	1.11671	1.11671	1.11671	1.11671	1.11671	1.11671	1.11671	1.11671	1.11671	1.11671	1.11671	1.11671	1.11671	1.11671	0.119994	0.263492	0.415657	0.354461	0.700063	0.452703	0.700063	0.700063	0.495949	0.547898	0.495949	0.612958	1.02961	0.839919	0.328552	0.383255	0.452703	0.881034	0.741782	0.34541	0.384922	0.413847	0.660023	0.771802	0.57907	0.637113	-0.569034	0.561527	0.841171	-0.214351	-0.205104
	Relaxin receptors.R-HSA-444821	0.77918	0.69705	1.26281	1.26281	1.26281	1.26281	1.26288	1.26281	1.26281	1.26281	1.26281	1.26281	1.26281	1.26281	1.26281	1.26281	1.26281	0.413571	0.535837	0.665486	0.613345	0.907809	0.69705	0.907809	0.907809	0.733898	0.77816	0.733898	0.833593	0.833593	0.335368	0.59127	0.637879	0.455711	-0.300676	-0.358434	-0.236247	-0.240161	0.0144824	-0.0101111	-0.370019	-0.170478	-0.128964	-0.161477	0.224015	0.0144824	0.128699	0.136577
	Signaling by BMP.R-HSA-201451	0.397406	0.467251	0.330887	0.884848	0.772272	0.592442	0.662756	0.344396	0.370262	0.344396	0.738603	0.683541	0.821564	0.758069	0.347409	0.636837	0.349758	0.747516	0.511659	0.682026	0.393661	0.898693	0.556562	0.504426	0.676737	0.640582	0.651806	0.570015	0.335104	0.242029	0.66138	0.508375	0.547323	0.537484	0.443095	0.465316	0.296458	0.588747	0.582324	0.672779	0.648852	0.579061	0.529783	0.849527	0.558543	0.418628	0.138263	0.510971
	Antagonism of Activin by Follistatin.R-HSA-2473224	0.387179	-0.0305008	0.582369	0.494444	0.494444	0.494444	0.84858	0.494444	0.494444	0.494444	0.494444	0.73618	1.01054	0.494444	0.977915	0.73618	0.494444	-0.322113	0.840784	-0.209269	0.260916	0.286685	0.861422	0.672783	0.814311	0.725344	0.345615	0.392664	0.577475	0.609614	0.691045	0.296928	0.0213956	0.145002	0.370596	0.557387	0.566763	0.317321	0.594203	0.58635	0.45354	0.700034	0.442679	0.595352	0.789465	0.661721	0.466021	0.660568
	PTK6 Regulates Cell Cycle.R-HSA-8849470	0.170447	0.433411	0.85073	0.938743	0.0786336	0.0924064	0.11279	0.0786336	0.0786336	0.0786336	0.710068	0.803487	0.0924064	0.555122	0.452555	0.333875	0.333875	0.665611	0.499976	0.441323	0.681338	1.05842	0.15601	0.620852	0.635499	0.446433	0.284768	0.503612	0.403833	0.355918	0.616918	0.652944	0.557226	0.542634	0.45163	0.39542	0.308288	0.515678	0.528111	0.576263	0.495245	0.404017	0.689377	0.47261	0.724718	0.571022	0.218003	0.422311
	Signaling by Activin.R-HSA-1502540	0.37066	0.305122	0.322704	0.830594	0.900411	0.604735	0.454704	0.279145	0.279145	0.279145	0.292535	0.68157	0.936106	0.298727	0.518772	0.828078	0.279213	0.313658	0.625781	0.349258	0.328499	0.638545	0.691284	0.629113	0.802787	0.630299	0.509212	0.475393	0.661399	0.033851	0.591818	0.526198	0.275246	0.3081	0.372926	0.442907	0.340273	0.369836	0.503912	0.602268	0.506977	0.568586	0.440908	0.678961	0.631151	0.509253	0.2617	0.539952
	betaKlotho-mediated ligand binding.R-HSA-1307965	0.625516	0.56136	1.00886	1.00886	1.00886	1.00886	1.00886	1.00886	1.00886	1.00886	1.00886	1.00886	1.00886	1.00886	1.00886	1.00886	1.20053	0.528807	0.433844	0.536394	0.495152	0.728066	0.56136	0.728066	0.728066	0.590506	0.625516	0.590506	0.669362	0.669362	0.658623	0.477691	0.514557	0.369688	-0.23733	-0.283369	-0.254646	-0.183468	0.0214656	0.00193242	-0.282732	-0.187276	-0.097479	-0.127226	0.187201	0.0214656	0.111808	0.11804
	G alpha (s) signalling events.R-HSA-418555	0.664561	0.570832	1.06257	1.06314	1.06001	1.0725	1.08858	1.06972	1.06046	1.05976	1.06395	1.06755	1.07245	1.07128	1.06056	1.06006	1.06736	0.313446	0.419773	0.535872	0.487427	0.746007	0.558019	0.74942	0.743959	0.600874	0.639174	0.596286	0.680554	0.677639	0.274517	0.472205	0.514908	0.369975	-0.191569	-0.228193	-0.2279	-0.153018	0.0173143	-0.00406333	-0.216148	-0.111847	-0.0776033	-0.103652	0.178099	0.0237785	0.0870076	0.107049
	Regulation of KIT signaling.R-HSA-1433559	0.467566	0.509971	0.153464	0.158735	0.144743	0.604596	0.53417	0.863807	0.144588	0.144588	1.09301	0.546227	0.15768	0.770194	0.144588	0.144588	0.609011	0.357317	0.0997607	0.416234	0.133982	0.51191	0.185171	0.834998	0.649485	0.62867	0.372645	0.271659	0.079734	0.214377	0.668791	0.688699	0.486768	0.576907	0.335502	0.206419	0.264146	0.537028	0.638175	0.640918	0.488139	0.462806	0.675105	0.613356	0.509762	0.489874	0.266718	0.207144
	FGFR2c ligand binding and activation.R-HSA-190375	0.648185	0.54128	0.702146	0.841787	0.963665	0.77451	0.705579	0.702146	0.860093	0.702146	1.04313	0.846875	0.882938	0.871097	0.871097	0.77451	0.702146	0.186904	0.269355	0.510298	0.387765	0.579299	0.439841	0.719141	0.562361	0.546898	0.550056	0.423543	0.513925	0.274651	0.343504	0.587363	0.472419	0.434014	0.117341	-0.00249094	0.0660743	0.0981609	0.189738	0.202384	0.031428	0.0890552	0.124765	0.0663399	0.195882	0.116594	0.152044	0.280238
	FGFR4 ligand binding and activation.R-HSA-190322	0.684446	0.527064	0.954587	1.00647	0.954587	0.954587	0.955265	0.954587	0.954587	0.954587	1.02418	0.954587	0.963719	0.954587	0.954587	0.954587	1.03256	0.398744	0.414455	0.515185	0.42721	0.730506	0.54019	0.709187	0.645242	0.577378	0.593984	0.539643	0.59196	0.588037	0.407889	0.469138	0.410023	0.338765	-0.109554	-0.235317	-0.0834464	-0.10188	0.0503323	0.0430847	-0.218609	-0.104571	-0.0768938	-0.116774	0.122185	0.027684	0.088586	0.239295
	MAPK6-MAPK4 signaling.R-HSA-5687128	0.399782	0.379051	0.657781	0.783863	0.456588	0.427737	0.7203	0.675362	0.420017	0.420017	0.720944	0.721668	0.573679	0.771923	0.426668	0.420967	0.771539	0.096523	0.392354	0.210276	0.258023	0.568211	0.146227	0.411388	0.528172	0.479319	0.310028	0.145055	0.274946	0.480879	0.361441	0.374957	0.321483	0.426574	0.370057	0.347153	0.10733	0.531671	0.425559	0.329918	0.340845	0.324661	0.409218	0.495004	0.221384	0.377772	-0.0956791	0.301943
	FGFR2 ligand binding and activation.R-HSA-190241	0.609205	0.512859	0.549858	0.703349	0.903589	0.647738	0.551663	0.549858	0.763497	0.549858	0.960087	0.745619	0.794397	0.778381	0.778381	0.647738	0.549858	0.121943	0.197225	0.471302	0.357145	0.46713	0.370219	0.670823	0.502378	0.4954	0.493361	0.352638	0.466319	0.134817	0.372564	0.601893	0.488386	0.46455	0.139867	0.0932281	0.0384005	0.153475	0.235199	0.253317	0.11481	0.140041	0.202875	0.148931	0.247446	0.146026	0.184338	0.196221
	FGFR2b ligand binding and activation.R-HSA-190377	0.565948	0.481319	0.380855	0.549715	0.83692	0.507052	0.380855	0.380855	0.656299	0.380855	0.867927	0.633249	0.696139	0.675489	0.675489	0.507052	0.380855	0.0498533	0.117178	0.428027	0.323164	0.34265	0.292956	0.617201	0.435811	0.43825	0.430443	0.273949	0.413488	-0.0203637	0.404812	0.618017	0.506105	0.498437	0.164866	0.199453	0.00768923	0.214861	0.285649	0.30984	0.207345	0.196624	0.289558	0.240586	0.30467	0.178688	0.220177	0.102983
	Phospholipase C-mediated cascade; FGFR2.R-HSA-5654221	0.60401	0.465463	0.642981	0.743834	0.831857	0.695245	0.645461	0.642981	0.757054	0.642981	0.889249	0.747508	0.773554	0.765002	0.765002	0.695245	0.642981	0.178791	0.251594	0.439665	0.345516	0.515771	0.392202	0.616768	0.503538	0.473515	0.480595	0.384426	0.46051	0.287701	0.283413	0.487277	0.409315	0.361721	0.0498105	-0.043045	0.0104112	0.043341	0.13757	0.144025	-0.0184607	0.0362427	0.0743413	0.0280681	0.164724	0.0847437	0.122729	0.216168
	Phospholipase C-mediated cascade; FGFR4.R-HSA-5654228	0.60834	0.447969	0.813353	0.87166	0.813353	0.813353	0.814114	0.813353	0.813353	0.813353	0.891565	0.813353	0.823616	0.813353	0.813353	0.813353	0.851688	0.312133	0.354208	0.44104	0.352777	0.633733	0.462721	0.609774	0.537912	0.497019	0.506678	0.454612	0.493128	0.48872	0.28903	0.404387	0.328473	0.285645	-0.0620905	-0.191585	-0.0282974	-0.0673167	0.0510442	0.0479221	-0.172972	-0.0693615	-0.0613479	-0.0985163	0.0891752	0.0255918	0.0708031	0.238569
	FGFR1c ligand binding and activation.R-HSA-190373	0.612802	0.436775	0.791509	0.871018	0.791509	0.791509	0.795566	0.791509	0.791509	0.791509	0.898161	0.791509	0.805503	0.791509	0.791509	0.791509	0.791509	0.271181	0.349815	0.435334	0.328202	0.636626	0.456891	0.603954	0.50596	0.494314	0.496257	0.436486	0.463511	0.457707	0.207099	0.404179	0.288837	0.276895	0.00161877	-0.16507	0.0220311	-0.0272647	0.0686635	0.0705286	-0.139706	-0.0289303	-0.0428015	-0.0879889	0.0675073	0.00930044	0.0664919	0.293026
	NTF3 activates NTRK3 signaling.R-HSA-9034013	0.632127	0.722431	0.0706268	0.0706268	0.0706268	0.664107	0.468963	0.0706268	0.0706268	0.0706268	0.614441	0.664107	0.740871	0.342534	0.342534	0.0706268	0.0706268	-0.338473	-0.20128	0.197056	0.19179	-0.32771	0.354911	-0.32771	0.809585	0.419297	0.255563	0.558587	-0.410987	0.223839	0.715477	-0.0480678	0.361222	0.515144	0.590397	0.552841	0.0567821	0.755424	0.619562	0.776165	0.871499	0.298372	0.562163	0.685612	0.679052	0.758402	0.336676	0.248841
	FRS-mediated FGFR2 signaling.R-HSA-5654700	0.531228	0.44247	0.587533	0.699176	0.756752	0.655644	0.615491	0.594023	0.691852	0.60882	0.817315	0.719116	0.730253	0.696854	0.698972	0.648888	0.596876	0.203205	0.262196	0.425061	0.349114	0.504196	0.372943	0.591223	0.466745	0.431178	0.461507	0.376551	0.448659	0.294082	0.281497	0.473484	0.377905	0.350619	0.0464322	-0.0306807	0.0289336	0.0619672	0.150947	0.156122	-0.00666349	0.0555776	0.082213	0.0596231	0.164325	0.0905315	0.124211	0.204542
	FRS-mediated FGFR4 signaling.R-HSA-5654712	0.522253	0.42308	0.727329	0.803525	0.727329	0.752352	0.758251	0.734958	0.729818	0.752352	0.80672	0.771921	0.76659	0.727329	0.729818	0.74441	0.771956	0.324519	0.354117	0.423705	0.356118	0.605695	0.431454	0.5806	0.490455	0.444375	0.481048	0.436768	0.475206	0.471629	0.28609	0.398314	0.30144	0.281901	-0.0523717	-0.158878	-0.00178808	-0.0318831	0.0773544	0.073899	-0.140201	-0.0337131	-0.0354943	-0.0459361	0.0979489	0.0396323	0.0788973	0.222161
	NOTCH3 Intracellular Domain Regulates Transcription.R-HSA-9013508	0.162092	0.154089	0.435917	0.853815	0.967634	0.45121	0.455566	0.427418	0.442639	0.436088	0.772172	0.84947	0.477014	0.497149	0.445629	0.445746	0.440327	-0.14831	0.199152	-0.0719723	0.422272	0.187164	0.302701	0.123717	0.166335	0.171088	0.298284	0.195231	0.105099	0.0262538	0.40947	0.445666	0.242219	0.286595	0.206441	0.200889	0.1926	0.391626	0.342024	0.395189	0.275372	0.129003	0.429068	0.550977	0.346693	0.25481	0.123472	0.192734
	Downstream signaling of activated FGFR2.R-HSA-5654696	0.525807	0.424513	0.571588	0.673818	0.73772	0.631081	0.590118	0.574717	0.672946	0.585111	0.792609	0.687302	0.702786	0.678915	0.679936	0.626789	0.576093	0.183793	0.243885	0.407334	0.327268	0.479896	0.356641	0.56454	0.45287	0.421454	0.441571	0.358072	0.427757	0.276439	0.265143	0.449587	0.365671	0.332995	0.0442215	-0.0330953	0.0203985	0.0513737	0.137342	0.142901	-0.0103204	0.0448777	0.0743645	0.0446156	0.153275	0.0814633	0.11553	0.195447
	Downstream signaling of activated FGFR4.R-HSA-5654716	0.516093	0.402454	0.705656	0.771581	0.705656	0.721501	0.725468	0.709322	0.706852	0.721501	0.777997	0.733513	0.733628	0.705656	0.706852	0.716472	0.74386	0.299179	0.330696	0.402961	0.33037	0.575051	0.4111	0.549561	0.473689	0.432699	0.45727	0.413827	0.450146	0.447159	0.266829	0.371919	0.28874	0.262718	-0.0528499	-0.158966	-0.0111326	-0.0422899	0.0629858	0.0601649	-0.141631	-0.044342	-0.0421744	-0.0612647	0.0864192	0.0300945	0.0696944	0.211127
	SHC-mediated cascade:FGFR2.R-HSA-5654699	0.514645	0.411388	0.56637	0.653507	0.729559	0.611526	0.568512	0.574976	0.667737	0.56637	0.79127	0.659489	0.679185	0.671796	0.674603	0.611526	0.578759	0.161379	0.224137	0.372747	0.313849	0.450063	0.356421	0.554587	0.434627	0.404365	0.422154	0.336253	0.399751	0.245904	0.259254	0.442354	0.366306	0.330104	0.0494257	-0.0350924	0.0195047	0.0499667	0.129726	0.132987	-0.0128637	0.0458543	0.0723703	0.0413397	0.161808	0.0936101	0.118811	0.200592
	Opsins.R-HSA-419771	0.47147	0.41526	0.794038	0.794038	0.794038	0.821762	0.877518	0.794038	0.794038	0.794038	0.794038	0.794038	0.794038	0.794038	0.794038	0.794038	0.796559	0.225936	0.304457	0.391769	0.360012	0.554963	0.413026	0.556224	0.554963	0.440075	0.46765	0.437842	0.504982	0.504982	0.180791	0.418116	0.375411	0.252777	-0.260886	-0.299739	-0.265857	-0.151158	0.0846978	0.0527408	-0.110359	-0.212788	-0.0186224	-0.16172	0.0966925	0.0647923	0.0354196	0.190773
	SHC-mediated cascade:FGFR4.R-HSA-5654719	0.503254	0.387577	0.696786	0.745829	0.696786	0.696786	0.697426	0.706839	0.700066	0.696786	0.776735	0.700066	0.705418	0.696786	0.700066	0.696786	0.743503	0.270607	0.305829	0.362647	0.314629	0.53823	0.409717	0.538244	0.451947	0.412502	0.434261	0.387184	0.416966	0.407955	0.259914	0.365076	0.291073	0.260796	-0.0447613	-0.158695	-0.0115243	-0.0419952	0.0556277	0.0502951	-0.141885	-0.0413548	-0.0420924	-0.0629006	0.0977711	0.0453477	0.0744757	0.216814
	Free fatty acid receptors.R-HSA-444209	0.446961	0.390075	0.786863	0.786863	0.786863	0.908044	0.786863	0.786863	0.786863	0.786863	0.786863	0.786863	0.786863	0.786863	0.786863	0.786863	0.786863	0.19126	0.333843	0.481604	0.33137	0.537889	0.390075	0.537889	0.537889	0.415918	0.446961	0.415918	0.485838	0.485838	0.136413	0.315887	0.348576	0.220124	-0.21744	-0.206607	-0.0960805	-0.115718	0.0890083	-0.105957	-0.134298	-0.102863	-0.0164572	-0.0964324	0.0583165	-0.0886376	-0.00853293	-0.00300748
	Signaling by FGFR4.R-HSA-5654743	0.487273	0.385282	0.671426	0.731256	0.671445	0.687236	0.690944	0.673937	0.67192	0.687046	0.734181	0.699808	0.698335	0.671818	0.672556	0.682262	0.707278	0.288121	0.319617	0.388673	0.326016	0.54272	0.393492	0.517004	0.455644	0.414297	0.437479	0.390989	0.429063	0.433523	0.254732	0.347023	0.277643	0.252706	-0.0574028	-0.15103	-0.0194148	-0.035774	0.0582969	0.0580891	-0.13539	-0.0479817	-0.0378432	-0.057968	0.0829397	0.0310533	0.0692519	0.193645
	NTRK3 as a dependence receptor.R-HSA-9603505	0.561891	0.642161	0.0627793	0.0627793	0.0627793	0.590317	0.416856	0.0627793	0.0627793	0.0627793	0.54617	0.590317	0.658552	0.304475	0.304475	0.0627793	0.0627793	-0.300864	-0.178916	0.175161	0.17048	-0.291298	0.315477	-0.291298	0.719631	0.372709	0.227167	0.496522	-0.365322	0.198968	0.635979	-0.042727	0.321086	0.457905	0.524797	0.491414	0.0504729	0.671488	0.550722	0.689924	0.774666	0.265219	0.499701	0.609433	0.603602	0.674135	0.299267	0.221192
	Phospholipase C-mediated cascade: FGFR1.R-HSA-5654219	0.574162	0.384139	0.697023	0.751685	0.697023	0.697023	0.699812	0.697023	0.697023	0.697023	0.770346	0.697023	0.706644	0.697023	0.697023	0.697023	0.697023	0.235717	0.304691	0.379298	0.299286	0.547242	0.397969	0.524781	0.45741	0.428191	0.434926	0.388435	0.419174	0.415184	0.182122	0.348827	0.275214	0.244665	-0.0381896	-0.159887	-0.0268264	-0.0497416	0.04781	0.0460803	-0.142351	-0.0514739	-0.0471635	-0.0828169	0.0725717	0.00699789	0.0602479	0.216951
	PI-3K cascade:FGFR2.R-HSA-5654695	0.478035	0.393736	0.518196	0.623475	0.669296	0.584604	0.549919	0.518196	0.609454	0.542793	0.71521	0.643205	0.652394	0.615812	0.615812	0.576797	0.518196	0.186729	0.237893	0.393939	0.308769	0.457403	0.323372	0.519158	0.421245	0.390976	0.414186	0.341092	0.408464	0.27446	0.246064	0.413882	0.32935	0.304731	0.0363667	-0.0271538	0.0218262	0.0504979	0.132589	0.139069	-0.00604601	0.0430238	0.0704164	0.0474013	0.134147	0.0669042	0.103524	0.17345
	Negative regulation of TCF-dependent signaling by WNT ligand antagonists.R-HSA-3772470	0.353386	0.198478	0.456194	0.454431	0.45064	0.457355	0.458223	0.45064	0.45064	0.45064	0.79186	0.631809	0.45064	0.460801	0.454431	0.45064	0.458915	0.266436	0.466989	0.345294	0.489904	0.134546	-0.0179274	0.131158	0.346942	0.292268	0.338321	0.115502	0.572573	0.31996	0.0484216	0.380896	0.163757	0.26992	0.27888	0.232857	0.14882	0.227494	0.182163	0.204048	0.261029	0.239407	0.164997	0.183155	0.189037	0.113001	0.12068	0.155653
	FGFR1 ligand binding and activation.R-HSA-190242	0.548684	0.36659	0.659725	0.744638	0.659725	0.659725	0.662929	0.659725	0.659725	0.659725	0.768454	0.659725	0.67467	0.659725	0.659725	0.659725	0.659725	0.239881	0.304317	0.372373	0.268935	0.55134	0.393245	0.516448	0.411794	0.423015	0.419338	0.365535	0.378381	0.367906	0.184574	0.353113	0.223274	0.23924	-0.000931815	-0.118727	0.00888817	-0.00856663	0.0757108	0.0818646	-0.111979	-0.0171289	-0.0177922	-0.0660368	0.0533831	0.0167388	0.0665232	0.230221
	PI-3K cascade:FGFR4.R-HSA-5654720	0.461986	0.369244	0.630053	0.703287	0.630053	0.658435	0.664954	0.630053	0.630053	0.658435	0.690216	0.677809	0.672263	0.630053	0.630053	0.649427	0.659541	0.290521	0.314719	0.387962	0.308701	0.539163	0.367028	0.498761	0.435025	0.396357	0.424033	0.388414	0.425548	0.427053	0.244638	0.338828	0.254862	0.237443	-0.0517792	-0.13897	-0.00619347	-0.0335224	0.0652643	0.064381	-0.122991	-0.0371671	-0.0345637	-0.046997	0.0713284	0.0186582	0.0606259	0.184109
	Hormone ligand-binding receptors.R-HSA-375281	0.492719	0.377817	0.714099	0.714099	0.714099	0.714099	0.797969	0.714099	0.714099	0.714099	0.714099	0.714099	0.754323	0.714099	0.714099	0.714099	0.714099	0.201573	0.285589	0.358527	0.317199	0.522264	0.368353	0.497152	0.512235	0.391368	0.464401	0.397828	0.451797	0.451797	0.157221	0.315151	0.352412	0.231706	-0.0837582	-0.145729	-0.117493	-0.138887	-0.0200393	-0.0450656	-0.083223	-0.106367	-0.107304	-0.0361538	0.0981991	0.0387745	0.0452519	0.0569146
	FRS-mediated FGFR1 signaling.R-HSA-5654693	0.490655	0.363966	0.6228	0.693275	0.6228	0.645483	0.652663	0.630638	0.625357	0.645483	0.69795	0.663523	0.658636	0.6228	0.625357	0.638283	0.634083	0.252674	0.306319	0.36406	0.305462	0.523802	0.372804	0.502327	0.41651	0.381264	0.413961	0.374296	0.405132	0.401421	0.190162	0.346613	0.253902	0.244082	-0.0307812	-0.131166	-0.00143715	-0.0174945	0.0724751	0.0700662	-0.113606	-0.0188246	-0.0237317	-0.0338404	0.0833808	0.0238684	0.0692332	0.202749
	FGFRL1 modulation of FGFR1 signaling.R-HSA-5658623	0.486131	0.285066	0.524563	0.59184	0.524563	0.524563	0.527996	0.524563	0.524563	0.524563	0.673611	0.572695	0.524563	0.572695	0.524563	0.524563	0.524563	0.257718	0.358595	0.353364	0.364758	0.552737	0.386212	0.491956	0.429867	0.393696	0.390099	0.331484	0.304226	0.381494	0.218378	0.334164	0.220396	0.232862	-0.00900647	-0.0231019	0.0915674	0.0295892	0.126743	0.157637	-0.0639109	0.0350056	0.0440452	0.0402574	0.118324	0.0694771	0.0836383	0.319065
	NOTCH2 intracellular domain regulates transcription.R-HSA-2197563	0.147051	0.135755	0.395167	0.761648	0.837058	0.410543	0.410318	0.361051	0.399866	0.395855	0.69719	0.771681	0.4391	0.439717	0.410412	0.41383	0.406151	-0.11262	0.194913	-0.0638681	0.375913	0.186679	0.283801	0.104452	0.175635	0.149994	0.272854	0.176888	0.104942	0.046096	0.352386	0.38772	0.21361	0.256412	0.152845	0.138625	0.159014	0.301282	0.262861	0.310205	0.210371	0.095607	0.361504	0.444489	0.293365	0.205522	0.134453	0.153897
	Downstream signaling of activated FGFR1.R-HSA-5654687	0.507509	0.360226	0.620752	0.691527	0.620752	0.644251	0.639379	0.624094	0.621843	0.634163	0.688875	0.644407	0.645288	0.620752	0.621843	0.629907	0.630185	0.247584	0.297742	0.359322	0.30084	0.504297	0.370284	0.481192	0.410336	0.384849	0.402052	0.369767	0.401352	0.394888	0.182543	0.333843	0.252934	0.23121	-0.0306138	-0.127638	-0.00509135	-0.0254265	0.0651793	0.0642302	-0.112715	-0.0215519	-0.0298447	-0.0462093	0.0702174	0.021347	0.0623712	0.183439
	Signaling by FGFR2.R-HSA-5654738	0.420554	0.344337	0.450643	0.53872	0.614773	0.512307	0.475598	0.457791	0.549727	0.461201	0.671141	0.566253	0.575754	0.557621	0.557885	0.504049	0.460185	0.142839	0.197968	0.348684	0.296199	0.389092	0.285255	0.475504	0.373413	0.356835	0.365969	0.287593	0.362477	0.190944	0.241707	0.391375	0.319888	0.30894	0.0613487	0.017398	0.033783	0.0890459	0.150572	0.15981	0.0342705	0.0726391	0.106293	0.0897586	0.156511	0.091219	0.112529	0.159932
	Signaling by FGFR.R-HSA-190236	0.460068	0.350501	0.555895	0.633762	0.613926	0.590434	0.579294	0.559992	0.591392	0.5706	0.681986	0.616106	0.619515	0.594026	0.594299	0.582292	0.570069	0.215098	0.261865	0.356513	0.291478	0.469653	0.335205	0.480609	0.395495	0.374352	0.389671	0.33687	0.382071	0.319649	0.216353	0.352337	0.267665	0.257336	0.00760067	-0.075278	0.022413	0.019277	0.0963859	0.0999328	-0.0583323	0.004242	0.0195482	0.00206765	0.0978819	0.0477984	0.0784502	0.186009
	RHO GTPases Activate Rhotekin and Rhophilins.R-HSA-5666185	0.314461	0.27959	0.574641	0.473798	0.450783	0.450783	0.473798	0.450783	0.450783	0.450783	0.680292	0.450783	0.450783	0.473798	0.450783	0.450783	0.450783	0.0202879	0.0602194	0.0825351	0.225772	0.322069	0.164218	0.380419	0.4398	0.279359	0.231425	0.273133	0.146169	0.145408	0.368379	0.278561	0.277843	0.195141	0.0129608	-0.0711803	0.111412	0.170152	0.260083	0.293164	0.333797	0.256551	0.265335	0.168116	0.143152	0.278634	0.0998236	0.15268
	Activated NTRK2 signals through PLCG1.R-HSA-9026527	0.305323	0.373367	0.592614	0.592614	0.592614	0.617838	0.592614	0.592614	0.592614	0.592614	0.592614	0.592614	0.592614	0.592614	0.592614	0.592614	0.592614	0.0685319	0.146645	0.210998	0.196163	0.365814	0.231164	0.365814	0.365814	0.273182	0.282983	0.277044	0.340737	0.526722	0.405948	0.191111	0.193361	0.218552	0.392775	0.383461	0.184591	0.198992	0.22748	0.332965	0.399314	0.303979	0.314968	-0.273745	0.260956	0.422398	-0.0893114	-0.12691
	Vasopressin-like receptors.R-HSA-388479	0.579059	0.382407	0.664001	0.664001	0.664001	0.664001	0.664001	0.664001	0.664001	0.664001	0.664001	0.664001	0.664001	0.664001	0.664001	0.664001	0.680925	0.218398	0.280192	0.33714	0.308608	0.469742	0.354412	0.469742	0.469742	0.374576	0.412794	0.38413	0.552178	0.42913	0.156496	0.296528	0.322033	0.231365	-0.163607	-0.185904	-0.172339	-0.12739	0.00738081	-0.00797033	-0.178284	-0.12287	-0.0633846	-0.0862132	0.095562	-0.019097	0.0434036	0.0847867
	Signaling by FGFR1.R-HSA-5654736	0.478938	0.342193	0.590642	0.657367	0.590659	0.609461	0.607776	0.592872	0.591081	0.602868	0.658924	0.614191	0.613827	0.592104	0.591645	0.599142	0.59675	0.235774	0.289208	0.346925	0.291554	0.483838	0.355889	0.457885	0.393504	0.371613	0.386058	0.345964	0.374681	0.376925	0.173204	0.313797	0.235789	0.223418	-0.0289046	-0.117318	-0.00449084	-0.0146846	0.0639976	0.0669782	-0.105496	-0.0224771	-0.02237	-0.0429984	0.0663626	0.0234336	0.0628546	0.18183
	SHC-mediated cascade:FGFR1.R-HSA-5654688	0.479798	0.336556	0.604146	0.650585	0.604146	0.604146	0.606516	0.613665	0.607252	0.604146	0.67985	0.607252	0.61232	0.604146	0.607252	0.604146	0.617851	0.207893	0.26633	0.314355	0.27121	0.469821	0.35752	0.469836	0.388121	0.358517	0.377149	0.334543	0.358181	0.34977	0.170636	0.319962	0.247812	0.227301	-0.0253763	-0.133512	-0.0111652	-0.0284087	0.0526368	0.0486044	-0.117522	-0.0276453	-0.0310644	-0.0514542	0.083209	0.0285021	0.0653135	0.199604
	FGFR1b ligand binding and activation.R-HSA-190370	0.598724	0.308351	0.533881	0.679647	0.533881	0.533881	0.533881	0.533881	0.533881	0.533881	0.704043	0.533881	0.559537	0.533881	0.533881	0.533881	0.533881	0.252906	0.300261	0.34187	0.199696	0.532406	0.370597	0.472508	0.292853	0.388905	0.363906	0.303868	0.274084	0.242463	0.200441	0.354063	0.109581	0.229984	-0.0047231	-0.0189328	-0.0258857	0.0507291	0.14035	0.164377	-0.0754522	0.0130036	0.0577419	-0.0200477	0.0331286	0.0532232	0.0962078	0.125514
	Signaling by SCF-KIT.R-HSA-1433557	0.292143	0.305054	0.100101	0.105941	0.0918823	0.379386	0.338185	0.542986	0.0914204	0.0911724	0.699808	0.352218	0.10494	0.490539	0.0923947	0.0915815	0.384091	0.21789	0.0659954	0.253264	0.083973	0.313281	0.114024	0.518636	0.397763	0.388532	0.231944	0.164114	0.0520264	0.13372	0.416414	0.429539	0.303509	0.358823	0.212455	0.129196	0.166163	0.337725	0.394269	0.395081	0.303177	0.290178	0.419876	0.381852	0.317937	0.306773	0.166428	0.131555
	FGFR3c ligand binding and activation.R-HSA-190372	0.499776	0.325955	0.592479	0.66285	0.592479	0.592479	0.596464	0.592479	0.592479	0.592479	0.686873	0.592479	0.604865	0.592479	0.592479	0.592479	0.592479	0.203163	0.262506	0.327326	0.23688	0.485163	0.343759	0.456247	0.369517	0.373791	0.371799	0.32261	0.338353	0.333033	0.153128	0.305974	0.199982	0.204769	0.0259907	-0.115687	0.0761465	-0.00455754	0.0573837	0.0612305	-0.0927985	-0.0595756	-0.0276906	-0.0651533	0.0387924	0.0266653	0.0471646	0.247674
	Activated NTRK2 signals through FRS2 and FRS3.R-HSA-9028731	0.172296	0.334492	0.43716	0.505728	0.43716	0.522693	0.520063	0.459371	0.444406	0.505728	0.468453	0.55978	0.520063	0.43716	0.444406	0.483965	0.469137	0.185722	0.218152	0.241181	0.261679	0.382331	0.227585	0.373807	0.296256	0.205376	0.291004	0.290464	0.345659	0.470856	0.364051	0.250702	0.16801	0.235161	0.270954	0.283619	0.188901	0.210265	0.243853	0.312487	0.300846	0.281086	0.263352	-0.0704613	0.232406	0.334241	-0.0122125	-0.0482381
	PI-3K cascade:FGFR1.R-HSA-5654689	0.442449	0.323266	0.5482	0.617861	0.5482	0.575198	0.583019	0.5482	0.5482	0.575198	0.605429	0.593626	0.588351	0.5482	0.5482	0.566629	0.5482	0.231934	0.277997	0.342363	0.269102	0.476271	0.321158	0.43784	0.377213	0.347548	0.372062	0.339992	0.371124	0.372667	0.163364	0.298662	0.216884	0.20781	-0.0336279	-0.116797	-0.0061236	-0.0214537	0.0620464	0.0621406	-0.10153	-0.0247764	-0.0247995	-0.037257	0.0592401	0.00448404	0.0528841	0.169894
	Phospholipase C-mediated cascade; FGFR3.R-HSA-5654227	0.476622	0.311119	0.565049	0.632326	0.565049	0.565049	0.568482	0.565049	0.565049	0.565049	0.655293	0.565049	0.57689	0.565049	0.565049	0.565049	0.565049	0.194164	0.25071	0.312478	0.226089	0.463001	0.32814	0.435356	0.352438	0.356795	0.354822	0.307863	0.32276	0.317673	0.146451	0.29218	0.190775	0.195636	0.0259082	-0.11033	0.0738934	-0.00437375	0.055413	0.0591292	-0.0890925	-0.0572505	-0.026616	-0.0614457	0.0373135	0.026045	0.0443628	0.235604
	NOTCH4 Intracellular Domain Regulates Transcription.R-HSA-9013695	0.15322	0.0555397	0.380138	0.741619	0.84703	0.394236	0.438453	0.374157	0.384806	0.380259	0.668671	0.738755	0.413231	0.416306	0.388314	0.387254	0.381966	-0.174117	0.0820555	-0.148646	0.268107	0.113446	0.28799	0.0574265	0.106692	0.127241	0.200299	0.0893335	0.0350909	-0.0289472	0.325883	0.288184	0.185245	0.136985	0.120801	0.11256	0.140211	0.306015	0.258453	0.299694	0.180463	0.0468698	0.306903	0.401543	0.204636	0.176319	0.100055	0.101696
	FRS-mediated FGFR3 signaling.R-HSA-5654706	0.397376	0.301893	0.502027	0.588322	0.502027	0.530367	0.539248	0.510667	0.504846	0.530367	0.591941	0.55253	0.546492	0.502027	0.504846	0.521372	0.514466	0.224537	0.264947	0.310658	0.247425	0.454903	0.311376	0.426482	0.32439	0.316602	0.346836	0.307987	0.326068	0.322016	0.162876	0.300849	0.179237	0.203867	0.0247224	-0.0845464	0.089757	0.0270348	0.0846048	0.0869961	-0.0636002	-0.0185556	-0.00214822	-0.00703327	0.0544357	0.0418834	0.0571931	0.217433
	Amine ligand-binding receptors.R-HSA-375280	0.301961	0.30854	0.550994	0.549221	0.549238	0.549221	0.572894	0.549221	0.549221	0.57584	0.585766	0.57584	0.549221	0.549254	0.549742	0.549221	0.549221	0.150146	0.20283	0.26747	0.221777	0.360491	0.248397	0.360503	0.360482	0.316688	0.331288	0.271464	0.3267	0.323392	0.156308	0.277761	0.270102	0.18328	0.0159546	-0.0373998	-0.0563429	-0.0330466	0.0320397	0.00674538	-0.00515616	-0.0367838	0.0393664	-0.0338373	0.1211	0.0402436	0.078503	0.0742606
	GPCR ligand binding.R-HSA-500792	0.318878	0.304133	0.545585	0.548979	0.549571	0.558563	0.567796	0.548681	0.546796	0.548305	0.561157	0.561782	0.564605	0.561094	0.55086	0.546147	0.552045	0.156916	0.208019	0.26651	0.261001	0.371432	0.265284	0.379685	0.376524	0.301661	0.322648	0.285276	0.33293	0.343171	0.134698	0.260274	0.265898	0.205131	-0.0364632	-0.0698503	-0.0699956	-0.0434011	0.0409719	0.0162016	-0.0585471	-0.00829252	0.00257487	-0.0238743	0.115771	0.0413845	0.0560692	0.0967389
	Peptide ligand-binding receptors.R-HSA-375276	0.320467	0.312174	0.540023	0.543755	0.541064	0.558292	0.549978	0.540708	0.543013	0.539907	0.545738	0.542436	0.559846	0.559102	0.539907	0.541749	0.545003	0.163162	0.201467	0.264825	0.269673	0.364995	0.263282	0.369682	0.378477	0.291843	0.327264	0.282294	0.338939	0.351903	0.120207	0.256362	0.246493	0.224296	-0.0434133	-0.0506689	-0.0670185	-0.0380479	0.0468722	0.0248257	-0.0805435	0.0201294	-0.012256	-0.0263657	0.121864	0.0279668	0.0666242	0.122814
	Signaling by NOTCH3.R-HSA-9012852	0.0944378	0.10732	0.280276	0.534707	0.595827	0.301572	0.263128	0.253328	0.259813	0.255679	0.53714	0.585861	0.338935	0.351141	0.282148	0.282725	0.286281	-0.0638542	0.17935	-0.0451001	0.318137	0.0964542	0.218429	0.10885	0.144599	0.135559	0.214801	0.154709	0.08762	0.0736394	0.278234	0.329106	0.180856	0.2099	0.162723	0.160514	0.162295	0.273602	0.225418	0.276843	0.209367	0.111547	0.273384	0.389672	0.263878	0.19577	0.0987116	0.158609
	FGFR3 ligand binding and activation.R-HSA-190239	0.452599	0.291194	0.535606	0.580622	0.535606	0.535606	0.538155	0.535606	0.535606	0.535606	0.603824	0.535606	0.551452	0.535606	0.535606	0.535606	0.535606	0.162725	0.223747	0.279916	0.210222	0.413174	0.294749	0.394676	0.339194	0.327865	0.325436	0.282841	0.317898	0.311091	0.126735	0.262063	0.189848	0.179437	0.055266	-0.112223	0.0356872	0.00221085	0.0413571	0.0408811	-0.0687086	-0.056908	-0.0406222	-0.0584943	0.0346535	0.0121389	0.0308556	0.158273
	Signaling by NOTCH4.R-HSA-9013694	0.118286	0.0624555	0.305892	0.598135	0.690917	0.362487	0.350055	0.303287	0.309718	0.305944	0.592768	0.653378	0.368898	0.390082	0.337754	0.310784	0.306688	-0.129423	0.102967	-0.128928	0.265759	0.0458759	0.260595	0.0845608	0.126662	0.1348	0.194364	0.109505	0.0350969	0.0209478	0.28537	0.299855	0.191755	0.146564	0.146206	0.145687	0.159625	0.291823	0.228709	0.280358	0.197808	0.088493	0.257718	0.389533	0.219014	0.192085	0.10409	0.134698
	Activated NTRK3 signals through PLCG1.R-HSA-9034793	0.421418	0.481621	0.0470845	0.0470845	0.0470845	0.442738	0.312642	0.0470845	0.0470845	0.0470845	0.409627	0.442738	0.493914	0.228356	0.228356	0.0470845	0.0470845	-0.225648	-0.134187	0.131371	0.12786	-0.218473	0.236608	-0.218473	0.539723	0.279532	0.170375	0.372391	-0.273991	0.149226	0.476985	-0.0320452	0.240815	0.343429	0.393598	0.368561	0.0378547	0.503616	0.413041	0.517443	0.581	0.198915	0.374775	0.457075	0.452701	0.505601	0.22445	0.165894
	Downstream signaling of activated FGFR3.R-HSA-5654708	0.393434	0.281524	0.482992	0.557442	0.482992	0.500886	0.507513	0.487132	0.484342	0.500886	0.564689	0.514452	0.514581	0.482992	0.484342	0.495206	0.488952	0.198334	0.240649	0.289961	0.220972	0.423936	0.291289	0.39515	0.309465	0.306501	0.323222	0.285189	0.301367	0.297994	0.144099	0.273394	0.167845	0.184088	0.022321	-0.0864411	0.0769937	0.0138596	0.0682029	0.0711695	-0.0670648	-0.0309251	-0.0104974	-0.0252837	0.0424654	0.0310577	0.0473241	0.205086
	G alpha (i) signalling events.R-HSA-418594	0.294056	0.271111	0.484081	0.47008	0.464569	0.472803	0.466778	0.463355	0.463757	0.463354	0.519668	0.492536	0.498396	0.466406	0.515042	0.463676	0.4701	0.134395	0.202178	0.214722	0.279882	0.395185	0.309789	0.369489	0.338357	0.236144	0.227888	0.186157	0.297778	0.358568	0.20548	0.255643	0.250351	0.17795	-0.0345693	-0.0686849	-0.0660575	0.0155105	0.0827514	0.0813169	-0.0451312	-0.0433708	0.0106005	0.0653024	0.144846	0.076142	0.0445509	0.140075
	Signaling by GPCR.R-HSA-372790	0.318006	0.290552	0.524298	0.526268	0.523608	0.533266	0.536468	0.520296	0.52116	0.519622	0.539574	0.533258	0.53537	0.532498	0.531987	0.520912	0.526345	0.163428	0.20643	0.265245	0.263691	0.371043	0.279851	0.37307	0.36543	0.281922	0.303669	0.268134	0.32697	0.348201	0.152187	0.242818	0.24957	0.191745	-0.0638822	-0.0924315	-0.0801172	-0.0394406	0.0343296	0.0229385	-0.0781047	-0.025893	-0.0227737	-0.0201455	0.106948	0.0402555	0.0559148	0.094403
	SHC-mediated cascade:FGFR3.R-HSA-5654704	0.381832	0.267587	0.478191	0.533429	0.478191	0.478191	0.481009	0.489513	0.481885	0.478191	0.568239	0.481885	0.487913	0.478191	0.481885	0.478191	0.494492	0.168503	0.21474	0.247188	0.205792	0.385986	0.292523	0.386003	0.288805	0.286695	0.300432	0.258179	0.267464	0.257314	0.139171	0.267983	0.173291	0.183756	0.0296792	-0.0878254	0.0744985	0.0128828	0.0597938	0.0597965	-0.0690885	-0.0278733	-0.0111434	-0.0279648	0.0562757	0.0482152	0.0532308	0.211632
	Signaling by FGFR3.R-HSA-5654741	0.370519	0.269878	0.460477	0.525431	0.460497	0.477641	0.483499	0.463203	0.461013	0.477435	0.529379	0.491289	0.490472	0.460903	0.461704	0.472241	0.464347	0.188224	0.232225	0.279464	0.222009	0.395346	0.278018	0.367428	0.300814	0.293682	0.308773	0.267167	0.288527	0.293033	0.134134	0.250538	0.164291	0.177113	0.0150973	-0.0838547	0.0579395	0.0171273	0.0608256	0.0658685	-0.0641642	-0.0341375	-0.0101728	-0.0252013	0.0409284	0.0303047	0.046692	0.179909
	Orexin and neuropeptides FF and QRFP bind to their respective receptors.R-HSA-389397	0.311131	0.273166	0.537979	0.537979	0.537979	0.537979	0.537979	0.537979	0.537979	0.537979	0.537979	0.537979	0.537979	0.537979	0.537979	0.537979	0.537979	0.140478	0.197707	0.258392	0.233986	0.371816	0.273166	0.421859	0.371816	0.290413	0.311131	0.290413	0.337077	0.337077	0.103874	0.223653	0.24547	0.208152	-0.128549	-0.223777	-0.116328	-0.0817044	-0.0463226	-0.00947193	-0.111163	0.0621546	-0.116709	-0.0212899	0.0517532	-0.0463226	0.00713852	0.144981
	Negative regulation of FGFR2 signaling.R-HSA-5654727	0.330809	0.283493	0.409065	0.456344	0.47648	0.438171	0.421778	0.409629	0.448304	0.418603	0.499622	0.468875	0.468649	0.454493	0.454275	0.435061	0.409629	0.150681	0.20403	0.284213	0.268881	0.316409	0.263986	0.342978	0.317052	0.289412	0.303153	0.229086	0.279355	0.250732	0.153984	0.247575	0.228648	0.216751	-0.0131987	-0.0473383	-0.0159259	0.044412	0.0685794	0.0827571	-0.0358331	-0.0083052	0.0348584	0.00887343	0.0871325	0.0609991	0.0805785	0.116414
	GPCR downstream signalling.R-HSA-388396	0.293449	0.267288	0.485515	0.482518	0.47775	0.487727	0.490517	0.477386	0.477463	0.476388	0.507733	0.49663	0.501179	0.484257	0.498885	0.477424	0.485172	0.134086	0.189759	0.225313	0.249229	0.356219	0.273378	0.354366	0.333283	0.255142	0.264172	0.22828	0.297879	0.326437	0.152532	0.232003	0.237139	0.176354	-0.0511326	-0.0799706	-0.0699056	-0.0243396	0.0436919	0.03785	-0.0705372	-0.0241738	-0.0115642	0.00591604	0.10896	0.0480899	0.0479786	0.101311
	Serotonin receptors.R-HSA-390666	0.342494	0.269758	0.528458	0.528458	0.528458	0.528458	0.567336	0.528458	0.528458	0.528458	0.528458	0.528458	0.528458	0.528458	0.528458	0.528458	0.528458	0.185148	0.261969	0.376343	0.232198	0.366131	0.269758	0.366131	0.366131	0.286607	0.306847	0.299018	0.332194	0.332194	0.104374	0.221389	0.242701	0.158957	-0.0782554	-0.142758	-0.103218	-0.0529195	-0.0423553	-0.0412363	-0.0818052	-0.0918498	-0.0748697	-0.104962	0.0805458	0.0444256	0.032662	0.0719675
	PI-3K cascade:FGFR3.R-HSA-5654710	0.347411	0.258587	0.42465	0.506253	0.42465	0.456276	0.465438	0.42465	0.42465	0.456276	0.491689	0.477863	0.471684	0.42465	0.42465	0.446238	0.42465	0.200418	0.233321	0.286393	0.209552	0.401526	0.256117	0.356507	0.285487	0.280686	0.30178	0.271835	0.291266	0.292942	0.133649	0.247983	0.144158	0.16507	0.0147697	-0.0725965	0.0722458	0.0170974	0.0701348	0.0745873	-0.0549682	-0.0244909	-0.00570184	-0.0135709	0.0307629	0.0182023	0.0398214	0.175683
	Class A-1 (Rhodopsin-like receptors).R-HSA-373076	0.287076	0.274469	0.487542	0.489412	0.48984	0.500392	0.502416	0.487648	0.488983	0.491438	0.496633	0.492911	0.500272	0.498467	0.487267	0.488251	0.490778	0.141926	0.18192	0.238854	0.228722	0.329233	0.235787	0.33071	0.338215	0.266518	0.293453	0.253021	0.302224	0.308807	0.111774	0.231078	0.225825	0.184731	-0.039298	-0.0541409	-0.0638178	-0.0394773	0.0342029	0.0102911	-0.0558235	-0.00747154	-0.00829753	-0.0302568	0.100508	0.0260931	0.0527888	0.0918822
	Negative regulation of FGFR4 signaling.R-HSA-5654733	0.314922	0.266475	0.448093	0.478553	0.448192	0.459232	0.46091	0.448692	0.446582	0.458234	0.475746	0.472071	0.465201	0.450151	0.44992	0.455926	0.460798	0.191014	0.23343	0.274829	0.266334	0.341069	0.278157	0.323477	0.316129	0.285206	0.300183	0.241439	0.278214	0.311877	0.147584	0.20626	0.191708	0.18357	-0.0525154	-0.0945168	-0.0298131	0.00953514	0.0368981	0.0485391	-0.0857234	-0.0444675	-0.0104845	-0.0323129	0.0583744	0.0408199	0.0615187	0.117188
	Class B-2 (Secretin family receptors).R-HSA-373080	0.226036	0.229318	0.431679	0.435825	0.436081	0.449042	0.462019	0.446214	0.432554	0.431377	0.47537	0.491169	0.479461	0.468764	0.451837	0.431949	0.451644	0.0869536	0.160761	0.174349	0.213823	0.292011	0.193912	0.326649	0.285645	0.240578	0.228408	0.206796	0.231823	0.256038	0.117456	0.22248	0.245118	0.169499	0.0618878	0.00872569	-0.00845641	0.00884825	0.0689107	0.0435506	0.0147892	0.0276952	0.0853079	0.025201	0.137772	0.102533	0.0245053	0.0941753
	Regulation of FZD by ubiquitination.R-HSA-4641263	0.135309	0.185705	0.313211	0.264658	0.253324	0.258565	0.279433	0.253747	0.251965	0.251965	0.39201	0.382147	0.267385	0.263357	0.312632	0.253139	0.253922	0.023134	0.173652	0.166381	0.209771	0.0297603	-0.0162527	0.0464723	0.257329	0.115621	0.237243	0.129421	0.223298	0.22315	0.129955	0.199894	0.120395	0.243432	0.281358	0.244677	0.0910475	0.221242	0.15138	0.213717	0.257123	0.280675	0.26203	0.186401	0.278063	0.206168	0.0745793	0.301521
	Signaling by NOTCH2.R-HSA-1980145	0.0919119	0.100451	0.246571	0.470628	0.518444	0.29062	0.254129	0.228531	0.248652	0.246158	0.469434	0.508677	0.295094	0.313541	0.271121	0.256884	0.253237	-0.0534479	0.149536	-0.0391268	0.262322	0.104764	0.184745	0.0861516	0.143203	0.107947	0.189649	0.137156	0.0688606	0.0617299	0.238806	0.280417	0.160911	0.188622	0.130062	0.123627	0.129037	0.216755	0.178786	0.221327	0.158049	0.0864524	0.232806	0.310928	0.220595	0.160817	0.102717	0.124617
	Signaling by Retinoic Acid.R-HSA-5362517	0.255306	0.207966	0.356603	0.422193	0.368134	0.409915	0.369361	0.356603	0.356603	0.356603	0.420139	0.432721	0.388507	0.45201	0.395177	0.390343	0.359349	0.203176	0.25727	0.264073	0.187824	0.256396	0.154474	0.392317	0.297328	0.219891	0.2036	0.187654	0.186841	0.235492	0.119292	0.173031	0.205055	0.149208	-0.0494202	0.100617	0.0476963	0.0817504	0.0777049	0.0459782	-0.0777201	0.040996	0.0492261	-0.0507207	0.0760122	0.0308478	0.114877	0.0383322
	Activated NTRK3 signals through PI3K.R-HSA-9603381	0.358738	0.40181	0.0414233	0.0445491	0.0414233	0.376207	0.266126	0.0414233	0.0414233	0.0414233	0.352769	0.382459	0.41951	0.194807	0.194807	0.0414233	0.0482458	-0.189882	-0.109936	0.108163	0.111165	-0.187859	0.194491	-0.187859	0.458271	0.236823	0.145746	0.316112	-0.228088	0.132263	0.405099	-0.0286583	0.205665	0.291523	0.337279	0.314755	0.0337057	0.427196	0.349289	0.439255	0.496053	0.171926	0.319652	0.386486	0.388146	0.43224	0.193432	0.14438
	Signaling by NTRK3 (TRKC).R-HSA-9034015	0.300447	0.368497	0.0520453	0.052847	0.0520453	0.344163	0.248111	0.0654491	0.0564184	0.0520453	0.339776	0.35014	0.381947	0.185881	0.190254	0.0520453	0.0730925	-0.155576	-0.0876184	0.0851288	0.119032	-0.155161	0.200576	-0.128271	0.398224	0.199058	0.136975	0.281603	-0.198417	0.107556	0.374957	0.0091943	0.198001	0.281177	0.301639	0.276126	0.0447481	0.391602	0.321827	0.395717	0.434908	0.170438	0.290032	0.364015	0.365895	0.406192	0.186512	0.145042
	Asymmetric localization of PCP proteins.R-HSA-4608870	-0.0229761	0.125178	0.184592	0.219805	0.214961	0.184592	0.315495	0.268652	0.198235	0.184592	0.361522	0.416753	0.357377	0.308476	0.322852	0.210469	0.200893	0.0123846	0.0630043	0.0443458	0.275977	0.256576	0.00478484	0.314704	0.260131	0.123925	0.0294195	0.0538179	0.0122327	0.0725234	0.146393	0.214033	0.239065	0.236416	0.262563	0.217607	0.125679	0.232344	0.193475	0.24961	0.145408	0.153895	0.231134	0.251106	0.235709	0.235483	0.00322338	0.108451
	RHO GTPases Activate Formins.R-HSA-5663220	0.108504	0.209273	0.209539	0.353082	0.213915	0.231898	0.248793	0.387461	0.206195	0.203645	0.247956	0.327647	0.367873	0.281859	0.292763	0.236157	0.27818	0.325971	0.286915	0.260407	0.244258	0.302014	0.224008	0.232144	0.221856	0.191338	0.192488	0.276807	0.225904	0.226576	0.07752	0.05181	0.109974	0.120567	0.000721781	0.0875435	0.0781557	0.138974	0.144155	0.119289	0.0758196	0.103786	0.103507	0.169316	0.132337	0.0651031	0.0672834	0.0332362
	FGFR3b ligand binding and activation.R-HSA-190371	0.368835	0.229476	0.434626	0.434626	0.434626	0.434626	0.434626	0.434626	0.434626	0.434626	0.456369	0.434626	0.456617	0.434626	0.434626	0.434626	0.434626	0.0909285	0.154929	0.195741	0.162892	0.285357	0.207732	0.285357	0.285357	0.246322	0.243118	0.21223	0.28158	0.272134	0.0798748	0.184099	0.171856	0.134461	0.107245	-0.106073	-0.0361488	0.0142282	0.0129018	0.00475063	-0.0259369	-0.0521717	-0.0635822	-0.0466712	0.0273047	-0.013653	0.00189874	-0.000459266
	Disassembly of the destruction complex and recruitment of AXIN to the membrane.R-HSA-4641262	0.137582	0.104831	0.235179	0.252084	0.235811	0.237848	0.277113	0.297692	0.236265	0.235179	0.401165	0.366267	0.279564	0.270924	0.294922	0.235179	0.23606	0.0996971	0.184038	0.177233	0.320857	0.117203	-0.00517259	0.158061	0.277501	0.134676	0.117917	0.082914	0.251353	0.141759	0.043834	0.201831	0.149017	0.176263	0.149454	0.145869	0.104498	0.130046	0.120192	0.144019	0.0876971	0.0811171	0.142153	0.157581	0.142866	0.128181	0.0162296	0.0659899
	TCF dependent signaling in response to WNT.R-HSA-201681	0.13878	0.111833	0.217231	0.240742	0.206639	0.210948	0.279312	0.241173	0.205322	0.203265	0.383386	0.349902	0.260769	0.285309	0.254742	0.21237	0.219662	0.0995323	0.164439	0.159148	0.274335	0.147986	0.0574427	0.152962	0.258204	0.12779	0.122226	0.107943	0.169594	0.148839	0.0699102	0.207687	0.154277	0.168741	0.158549	0.15118	0.0926204	0.131404	0.123298	0.152835	0.109393	0.106018	0.149319	0.158024	0.149814	0.136373	0.0479133	0.0975958
	FGFR2 alternative splicing.R-HSA-6803529	0.120744	0.0956751	0.108127	0.15305	0.262525	0.177971	0.160104	0.134889	0.199551	0.107885	0.347997	0.220674	0.208089	0.211247	0.210083	0.153973	0.143145	0.020394	0.0582651	0.173357	0.201677	0.146766	0.0700145	0.242797	0.139625	0.169914	0.145229	0.0993	0.190095	-0.0792096	0.185252	0.246274	0.194848	0.247244	0.133038	0.173313	0.101276	0.199554	0.208545	0.221012	0.17533	0.178857	0.207674	0.245696	0.18228	0.122503	0.10014	0.0796365
	G alpha (q) signalling events.R-HSA-416476	0.233083	0.211914	0.388454	0.393064	0.387685	0.401405	0.406667	0.388845	0.389442	0.387548	0.402109	0.398693	0.405373	0.392575	0.38801	0.390195	0.398169	0.0933731	0.136282	0.17266	0.18262	0.256396	0.191667	0.274661	0.255389	0.210055	0.228538	0.199907	0.232716	0.235397	0.0711479	0.176195	0.181514	0.15184	-0.0535909	-0.0772047	-0.0450079	-0.0404332	0.0081158	0.000453292	-0.0803245	0.0199124	-0.0191432	-0.0122761	0.0636537	0.0206617	0.0483919	0.0735792
	WNT5A-dependent internalization of FZD2, FZD5 and ROR2.R-HSA-5140745	0.138841	0.105011	0.294672	0.312183	0.309387	0.297331	0.390027	0.284554	0.300965	0.29898	0.307236	0.393626	0.322908	0.313055	0.390259	0.298832	0.297069	0.0576274	0.214805	0.102895	0.294384	0.145731	0.0962118	0.144696	0.296425	0.07553	0.142054	0.129707	0.192363	0.172604	-0.107185	0.194065	0.210843	0.143262	0.152825	0.17597	0.153714	0.145625	0.0966625	0.134013	-0.00629181	0.0140598	0.120875	0.143017	0.132794	0.0971636	-0.0452369	-0.0359583
	MAPK1 (ERK2) activation.R-HSA-112411	0.1541	0.0838378	0.103011	0.502916	0.0813618	0.12466	0.0813618	0.0813618	0.0813618	0.0813618	0.0813674	0.263263	0.0835077	0.126807	0.504444	0.081364	0.282318	0.423098	0.296709	0.377938	0.297382	-0.203305	0.111316	-0.17645	0.307769	0.255007	0.186403	0.258349	0.161734	0.260462	0.265936	0.0912043	0.133578	0.114324	0.103889	0.0125203	0.0622224	0.142466	0.153181	0.144086	0.162163	0.262851	0.197046	0.213431	0.183491	0.0972571	-0.00761981	0.0343944
	Adenosine P1 receptors.R-HSA-417973	0.178168	0.153805	0.341645	0.341645	0.523143	0.360943	0.341645	0.341645	0.341645	0.341645	0.341645	0.341645	0.341645	0.341645	0.341645	0.341645	0.341645	0.17098	0.0605018	0.123456	0.0262824	0.169267	0.0669274	0.169267	0.305194	0.182918	0.106312	0.0848196	0.133229	0.133229	0.0955483	0.159274	0.110051	0.0211169	0.031034	0.0337943	0.0420918	0.103774	0.0836662	-0.0803054	0.135752	-0.0369615	0.0933931	-0.0642942	0.0660524	0.21405	-0.103011	-0.0188529
	PTK6 Regulates Proteins Involved in RNA Processing.R-HSA-8849468	-0.0540157	0.122767	-0.0540157	0.300346	-0.0540157	-0.0540157	0.108338	-0.0540157	-0.0540157	-0.0540157	0.364678	0.233552	0.183828	0.346181	-0.0540157	0.270691	-0.0540157	0.27346	0.31183	0.187717	0.34514	0.320415	0.223472	0.0625029	0.143271	0.0103158	0.000326869	0.183828	0.270691	0.328246	0.178437	0.0711984	0.153009	0.155514	0.110733	0.134226	0.0618089	0.178911	0.202929	0.202973	0.0766541	0.135056	0.12572	0.226682	0.157681	0.0628769	-0.0489193	0.155046
	Glucagon-type ligand receptors.R-HSA-420092	0.171577	0.194104	0.305859	0.316833	0.305859	0.328514	0.327144	0.305859	0.308024	0.305859	0.331299	0.34069	0.360113	0.359861	0.311147	0.306243	0.354321	0.0550962	0.108638	0.112009	0.124471	0.183559	0.144128	0.225774	0.179282	0.193709	0.18929	0.156789	0.158391	0.161118	0.118855	0.137053	0.153372	0.0918708	0.018395	-0.00208565	-0.0054764	-0.0127102	0.074186	0.0592451	-0.0287257	0.0626993	0.0124233	0.00198381	0.095347	0.0857425	0.0322141	0.0783149
	Signaling by NOTCH.R-HSA-157118	0.0614923	0.0317935	0.176393	0.387534	0.338773	0.185109	0.239793	0.127467	0.162629	0.161044	0.366758	0.364897	0.197882	0.20902	0.185226	0.182402	0.183142	-0.0860185	0.100288	-0.0538609	0.191663	0.0851078	0.143961	0.00532628	0.0391759	0.0727727	0.118607	0.047726	0.0733992	-0.0253836	0.132879	0.124993	0.0398583	0.0432076	0.0254908	0.0449395	0.0719517	0.118017	0.115513	0.12326	0.0672426	0.00752763	0.135443	0.181683	0.0876218	0.0605592	0.0529061	0.0216905
	Insulin receptor recycling.R-HSA-77387	0.126705	0.0402512	0.385957	0.368031	0.3208	0.3208	0.3208	0.3208	0.3208	0.3208	0.336401	0.345214	0.327948	0.374892	0.370567	0.3208	0.425179	0.0578801	0.0924806	0.0888951	0.141312	0.194783	0.0651354	0.170097	0.159212	0.159841	0.167809	0.143878	0.293752	0.104988	0.00204465	0.09706	0.114467	0.0535335	-0.0636027	-0.0437509	-0.0413335	-0.0784123	-0.0981272	0.0137393	-0.0811763	-0.0509914	0.00356209	-0.0749391	0.070321	-0.00135562	0.0555261	0.0723533
	Estrogen-dependent nuclear events downstream of ESR-membrane signaling.R-HSA-9634638	0.02407	0.0549243	0.296141	0.358576	-0.159528	-0.150737	-0.137325	-0.159528	-0.159528	-0.159528	0.337386	0.146885	-0.149607	0.0902717	0.173804	-0.0291919	0.093078	-0.0162427	0.0717345	-0.048412	0.142357	0.388529	0.0861853	0.157678	0.0653393	0.217933	-0.117179	-0.0280365	0.00324998	0.0386234	0.286905	0.356176	0.185433	0.220708	0.164279	0.201737	0.193962	0.297995	0.191775	0.296864	0.214712	0.0668352	0.309938	0.102388	0.299859	0.233834	0.136772	0.221014
	Deactivation of the beta-catenin transactivating complex.R-HSA-3769402	0.079872	0.0873258	0.0779838	0.142721	0.0664805	0.0697993	0.186079	0.0549064	0.0616074	0.0546626	0.251926	0.212171	0.144723	0.22396	0.102704	0.0738838	0.0897834	0.0764393	0.093896	0.0694733	0.160838	0.161554	0.124517	0.117109	0.156847	0.0725391	0.07647	0.106756	-0.0156147	0.118501	0.0885833	0.17784	0.132893	0.13453	0.130018	0.121694	0.0697526	0.139069	0.132511	0.158984	0.109885	0.0999866	0.134651	0.134991	0.118374	0.134994	0.0820132	0.115556
	Noncanonical activation of NOTCH3.R-HSA-9017802	0.00567352	0.0126054	0.241012	0.139665	-0.119094	-0.119094	-0.119094	-0.119094	-0.119094	-0.119094	0.308939	0.257655	0.308939	0.139665	-0.119094	0.199769	0.297852	0.250123	0.349101	0.154055	0.289695	0.290726	0.142556	0.114659	0.160705	0.128878	0.0453659	0.112981	0.283933	0.342358	0.13148	0.0668237	0.0216755	0.0660997	0.0381474	0.0173413	0.0846355	0.0945788	0.0824988	0.154754	0.0380311	-0.0362013	0.0606611	0.0771042	0.170123	0.0589647	0.000713466	0.125591
	NADE modulates death signalling.R-HSA-205025	-0.141817	0.0873917	0.0938775	0.286923	0.0938775	0.202866	0.0938775	0.0938775	0.0938775	0.0938775	0.253543	0.0938775	0.0938775	0.286923	0.0938775	0.0938775	0.0938775	0.199832	0.296099	0.0569628	0.248755	0.318786	0.0367148	0.030223	0.139212	0.183531	0.0512285	0.0546346	0.196201	0.289657	0.0449603	0.0942602	0.00793826	0.0471914	0.0459865	0.018885	0.0658395	0.12353	0.0131691	0.156677	-0.0082066	-0.027428	0.0891608	0.0695985	0.164442	0.110027	0.00145963	0.021937
	NOTCH1 Intracellular Domain Regulates Transcription.R-HSA-2122947	0.0615849	0.0169689	0.184927	0.445548	0.362688	0.187535	0.291033	0.120749	0.174495	0.173045	0.404945	0.387642	0.20523	0.19965	0.191983	0.200566	0.195304	-0.121472	0.0865602	-0.0722915	0.19112	0.116637	0.16567	-0.0323981	0.00772263	0.0643853	0.11581	0.0230865	0.0733934	-0.0724067	0.133187	0.105843	-0.00171166	0.0104133	-0.00848465	0.0189311	0.063616	0.120916	0.130706	0.126515	0.0410414	-0.0243795	0.139655	0.18002	0.0668953	0.0401555	0.0503987	-0.016771
	NOTCH4 Activation and Transmission of Signal to the Nucleus.R-HSA-9013700	-0.0281585	0.0325181	-0.00612526	-0.00612526	-0.00612526	0.201188	0.0319016	-0.00612526	-0.00612526	-0.00612526	0.249342	0.249342	0.165341	0.249342	0.110919	-0.00612526	-0.00612526	0.00420784	0.100804	-0.0853552	0.170178	-0.215619	0.146568	0.135514	0.156893	0.137916	0.0925723	0.123153	0.0138492	0.150772	0.0734628	0.23931	0.164384	0.0776825	0.182433	0.220988	0.19112	0.198563	0.0776153	0.155901	0.19403	0.192911	-0.000799008	0.252428	0.183878	0.19767	0.0973085	0.209192
	Regulation of PTEN gene transcription.R-HSA-8943724	-0.00812487	0.107695	0.108941	0.136627	0.106792	0.178435	0.117203	0.115423	0.105972	0.105972	0.210036	0.150568	0.125513	0.136254	0.107046	0.112596	0.121463	0.140406	0.172975	0.100636	0.168499	0.128437	0.088822	0.0879816	0.0395606	0.0525021	0.101392	0.0694188	0.0256643	0.171446	0.114536	0.136472	0.150556	0.104842	0.0937982	0.123933	0.0668763	0.138232	0.0990043	0.0967232	0.088123	0.0927284	0.116641	0.095072	0.131994	0.0993126	0.0122016	0.111522
	Muscarinic acetylcholine receptors.R-HSA-390648	0.0968046	0.0566181	0.226125	0.226125	0.226125	0.226125	0.236701	0.226125	0.226125	0.226125	0.226556	0.226125	0.226125	0.226521	0.232231	0.226125	0.226125	-0.00671146	0.00771241	0.0574922	0.0466261	0.119778	0.0560424	0.119921	0.119673	0.0735932	0.0894444	0.078045	0.163834	0.11341	0.0814485	0.0916044	0.184469	0.0816255	-0.0560096	0.0469731	-0.0618279	0.0453628	0.0802908	0.085574	0.0748438	-0.221736	0.120422	0.0525791	0.0282603	0.071083	0.210822	0.146276
	MAPK family signaling cascades.R-HSA-5683057	0.123273	0.0422449	0.183425	0.283979	0.153355	0.161349	0.197856	0.202304	0.155959	0.153995	0.228429	0.226415	0.293146	0.230971	0.25267	0.228712	0.300727	-0.0449823	0.155071	0.107831	0.100802	0.15602	0.0980704	0.0713075	0.102753	0.161729	0.089471	0.0806972	0.0978454	0.0993857	0.0998339	0.106945	0.0768256	0.0906734	0.0132519	0.00630338	0.0360109	0.0682528	0.0191736	0.0426607	-0.00203538	-0.0218748	0.0387043	0.0631502	0.0689083	0.0804186	0.00180765	0.089508
	Signaling by NOTCH1.R-HSA-1980143	0.0502229	0.0221732	0.151681	0.369643	0.297199	0.164976	0.238093	0.0995539	0.142896	0.141713	0.348241	0.337119	0.177372	0.186387	0.163649	0.164625	0.16051	-0.0943167	0.0873439	-0.0572015	0.177272	0.0819196	0.142908	-0.0207498	0.0208743	0.0637079	0.104583	0.0326915	0.0701271	-0.0483258	0.11923	0.104681	0.00938789	0.0193938	0.00762232	0.0323289	0.066556	0.111867	0.111969	0.113302	0.0484745	-0.00595544	0.118753	0.162916	0.0698439	0.0476	0.0490908	0.000943462
	Negative regulation of TCF-dependent signaling by DVL-interacting proteins.R-HSA-5368598	0.181538	-0.0179886	0.132492	0.132492	0.132492	0.191968	0.173091	0.132492	0.132492	0.132492	0.132492	0.132492	0.173091	0.132492	0.132492	0.132492	0.132492	0.165955	0.115429	0.170632	-0.0198718	-0.0207927	-0.0179886	0.195889	0.161963	0.0493457	0.162266	-0.00207826	0.0869253	-0.0528387	0.16884	-0.0527707	0.106184	0.190397	0.120067	0.0871464	0.0148438	0.0941106	0.12982	0.096461	0.119496	0.0642859	0.11345	0.117191	0.051059	0.0839489	0.0835539	0.0724884
	GRB7 events in ERBB2 signaling.R-HSA-1306955	0.246888	0.0181595	0.135199	0.135199	0.135199	0.135199	0.135199	0.171583	0.135199	0.135199	0.169063	0.135199	0.225567	0.233821	0.135199	0.135199	0.234945	0.0589168	0.0850699	3.50845e-05	-0.00173726	0.0656384	-0.0712506	0.0582759	0.11115	0.0325642	0.0245411	0.106537	0.0771972	0.0613787	0.0635725	0.0226858	0.014527	0.0945331	0.11664	0.0220764	0.0890988	0.0545798	0.0380397	0.0118859	0.0847826	0.0754472	0.0491717	0.00668415	0.104816	0.0740067	0.105127	0.125686
	Retrograde neurotrophin signalling.R-HSA-177504	0.0563038	0.0416034	0.164725	0.205916	0.199339	0.170981	0.140925	0.140925	0.17953	0.174859	0.194281	0.228173	0.231144	0.207969	0.164725	0.174513	0.170364	0.0509831	0.140141	0.0570018	0.152076	0.138185	0.0563808	0.135749	0.129195	0.131685	0.083323	0.101561	0.158008	0.19031	0.0792457	0.0815883	0.074464	0.0418345	-0.0271694	0.0730218	0.0392152	-0.00985736	0.00429735	0.0351579	-0.0502659	0.0270905	0.00698499	0.00663355	0.0380405	0.00393514	0.0440972	0.0347757
	Formation of the beta-catenin:TCF transactivating complex.R-HSA-201722	0.057884	0.0643768	0.0790249	0.107269	0.0616915	0.0597708	0.183893	0.0397612	0.0472729	0.0474274	0.186327	0.15466	0.122307	0.166728	0.103017	0.0504678	0.0760245	0.0157676	0.0336183	0.076423	0.0915555	0.0840618	0.0934915	0.0288548	0.119793	0.0533142	0.0559807	0.0708408	0.0136621	0.0322431	0.0570678	0.122116	0.0752017	0.0512566	0.103402	0.0946419	0.0368536	0.0568794	0.0554569	0.0881634	0.0949053	0.079318	0.0999285	0.0881997	0.0992698	0.0906697	0.0578468	0.0975239
	Activation of SMO.R-HSA-5635838	0.153938	0.0201168	0.0941048	0.124565	0.0941048	0.0976438	0.102035	0.0960642	0.0941048	0.0941048	0.194298	0.160359	0.0986103	0.0972629	0.0961625	0.0941048	0.105591	0.0545866	0.0948592	-0.0488278	0.147954	-0.00808171	-0.0489768	0.143788	-0.00150638	0.0979594	-0.035089	-0.0523818	-0.00473313	0.117739	0.0590877	0.125496	0.108129	0.0846403	0.100892	0.0716532	0.0671047	0.0633384	0.0390013	0.0231115	0.0537173	0.0368321	0.0870663	0.0154829	0.043766	0.0877894	0.0597363	0.0612562
	TGF-beta receptor signaling activates SMADs.R-HSA-2173789	-0.0356159	0.021887	0.0513113	0.120854	0.0368694	0.0371159	0.0415885	0.0370361	0.0397613	0.0363336	0.164269	0.066616	0.0909483	0.144881	0.0535245	0.0900635	0.0399128	0.0339023	0.0658355	0.0213439	0.0909529	0.119721	0.0172477	0.0539531	0.115355	0.0640522	0.0241988	0.0383428	0.0729148	0.0684313	0.0633098	0.0506603	-0.00842604	0.0384511	0.0608599	0.0599853	0.063318	0.0833274	0.0758633	0.0964557	0.0143916	0.0786463	0.0490307	0.090703	0.0695642	0.0626495	0.0706753	0.0923737
	Signalling to p38 via RIT and RIN.R-HSA-187706	0.123573	0.0740815	0.154649	0.154649	0.154649	0.154649	0.154649	0.154649	0.154649	0.159208	0.154649	0.15842	0.154649	0.154649	0.154649	0.154649	0.154649	0.0313857	0.0495735	0.0809448	0.0616176	0.107531	0.0753186	0.10206	0.103256	0.0793597	0.0819134	0.0750355	0.0905272	0.0925122	0.049713	0.0528724	0.0575412	0.0525004	-0.0738094	-0.0469602	-0.0444346	-0.0265304	0.0017248	-0.00340411	-0.0493125	-0.0281211	-0.0204445	-0.030399	0.0170441	-0.0274835	0.0109858	-0.00754635
	Ligand-receptor interactions.R-HSA-5632681	0.112824	0.0717452	0.118449	0.127189	0.118449	0.126706	0.147815	0.126069	0.118449	0.118449	0.124851	0.169841	0.118449	0.122819	0.124851	0.118449	0.122819	0.0222357	0.0386958	0.0448758	0.0807991	0.0890412	0.0652203	0.0627107	0.0810339	0.0731359	0.0646453	0.0645876	0.0658194	0.0675164	0.035589	0.0304059	0.0552509	0.0388971	0.0179696	0.013911	0.0192709	-0.0145459	-0.0188926	-0.00950602	-0.040288	0.0247791	-0.0283673	0.0487179	0.00624214	0.00313683	0.031277	0.0747439
	Binding of TCF-LEF:CTNNB1 to target gene promoters.R-HSA-4411364	-0.0325421	0.0535941	0.0267431	0.0686149	0.0182607	-0.0192582	0.104493	-0.0192582	-0.0192582	-0.0192582	0.14763	0.0635196	0.105051	0.160543	0.0663171	-0.0192582	-0.0192582	-0.135857	-0.0977538	-0.0279723	-0.000296779	-0.0070379	0.0335992	-0.00924686	0.067514	0.0325374	0.0144139	-0.0438606	-0.0294155	-0.0654248	0.0342689	0.0837279	0.0505524	-0.00864244	0.0582779	0.0760388	0.0202211	0.102689	0.078062	0.0900022	0.0663941	0.0571025	0.0562526	0.0633643	0.113597	0.0770405	0.0179181	0.0723139
	NGF processing.R-HSA-167060	0.0260548	0.0156769	0.0880647	0.0880647	0.0880647	0.0880647	0.0880647	0.0880647	0.0880647	0.0880647	0.0880647	0.0880647	0.0880647	0.0880647	0.0880647	0.0880647	0.0880647	-0.0205939	-0.00495019	0.0665556	0.00496693	0.0426432	0.0156769	0.0426432	0.0426432	0.0203914	0.0260548	0.0203914	0.0331473	0.0331473	0.104747	0.00214238	0.00810593	0.0523451	-0.11352	0.04362	0.0349851	0.0711953	0.052363	0.0446781	0.0290849	0.0578076	0.0425186	0.00619773	0.01007	-0.0716568	0.0416352	-0.0560349
	Expression and Processing of Neurotrophins.R-HSA-9036866	0.0260548	0.0156769	0.0880647	0.0880647	0.0880647	0.0880647	0.0880647	0.0880647	0.0880647	0.0880647	0.0880647	0.0880647	0.0880647	0.0880647	0.0880647	0.0880647	0.0880647	-0.0205939	-0.00495019	0.0665556	0.00496693	0.0426432	0.0156769	0.0426432	0.0426432	0.0203914	0.0260548	0.0203914	0.0331473	0.0331473	0.104747	0.00214238	0.00810593	0.0523451	-0.11352	0.04362	0.0349851	0.0711953	0.052363	0.0446781	0.0290849	0.0578076	0.0425186	0.00619773	0.01007	-0.0716568	0.0416352	-0.0560349
	p130Cas linkage to MAPK signaling for integrins.R-HSA-372708	0.1508	-0.111475	0.184407	0.316159	0.184407	0.197568	0.201377	0.204576	0.19877	0.19977	0.197415	0.222934	0.511879	0.257102	0.380956	0.431226	0.400579	-0.332792	0.183893	0.135079	0.0444054	0.194695	0.149181	-0.0293636	-0.0473332	0.191189	0.0410912	0.0632372	0.123921	0.0159169	-0.030966	0.0145015	-0.0261384	-0.0473652	-0.218533	-0.180603	-0.0156967	-0.155908	-0.253877	-0.137223	-0.245686	-0.381162	-0.181061	-0.200504	-0.0440058	-0.0529216	-0.01287	0.038105
	GRB2:SOS provides linkage to MAPK signaling for Integrins .R-HSA-354194	0.147449	-0.108998	0.180309	0.309133	0.180309	0.193177	0.196902	0.20003	0.194353	0.195331	0.193028	0.21798	0.500504	0.251389	0.37249	0.421643	0.391678	-0.325397	0.179807	0.132077	0.0434186	0.190369	0.145865	-0.0287111	-0.0462814	0.18694	0.0401781	0.061832	0.121167	0.0155632	-0.0302778	0.0141792	-0.0255576	-0.0463126	-0.213677	-0.176589	-0.0153478	-0.152444	-0.248235	-0.134173	-0.240227	-0.372692	-0.177037	-0.196049	-0.0430279	-0.0517456	-0.012584	0.0372582
	NGF-stimulated transcription.R-HSA-9031628	-0.069407	-0.0705836	-0.0766192	-0.0707679	-0.0918519	-0.0401409	-0.0709692	-0.0918519	-0.0764727	-0.0784584	0.076922	-0.0157976	-0.00913179	0.024687	-0.0720061	-0.0733494	0.00793799	-0.112616	-0.0328027	-0.100056	-0.0276925	0.0691802	0.0274292	-0.059729	-0.00967564	-0.0215827	-0.0823334	-0.0892576	-0.0493446	-0.145679	0.0342087	0.0310596	-0.014271	0.0108539	-0.0220177	0.0256967	0.0200245	0.0602704	0.00664145	0.0198576	-0.0176342	-0.0450807	0.0133705	-0.0410823	0.020957	-0.0397613	0.0162031	0.0371308
	TGF-beta receptor signaling in EMT (epithelial to mesenchymal transition).R-HSA-2173791	-0.341361	-0.153274	-0.0300284	0.036825	0.220352	-0.0381748	-0.0384658	-0.0384658	-0.0384658	-0.0384658	0.114814	-0.0246111	0.0146224	0.0449027	-0.0303499	0.0101793	-0.0340227	-0.182998	-0.168832	0.00079475	-0.182527	-0.0686998	-0.344123	-0.20183	-0.156332	-0.245332	-0.164999	-0.129035	0.0766358	-0.21481	-0.0274123	-0.0840964	-0.118744	-0.0382776	0.0494198	-0.000193385	-0.0391635	0.0302671	-0.0947273	-0.0440449	-0.0179623	-0.0465645	-0.00964028	-0.106281	0.0665036	0.0644812	0.00832581	-0.00356116
	Pre-NOTCH Processing in Golgi.R-HSA-1912420	-0.0890845	-0.086296	0.235366	0.0686163	0.0663451	0.0663451	0.0678695	0.0663451	0.0663451	0.0663451	0.3614	0.20614	0.0691824	0.0699632	0.0663451	0.207181	0.0678869	-0.309615	-0.165825	-0.0874589	-0.326553	0.284468	-0.275702	-0.0517091	-0.148171	-0.159349	-0.0879282	-0.254864	0.02767	-0.0984997	-0.106292	-0.341879	0.0917563	0.0209938	-0.272823	-0.259692	-0.163578	-0.206179	-0.149385	-0.209902	-0.421945	-0.430455	-0.0908836	-0.137748	-0.105243	-0.136722	0.0352915	-0.0644503
	Negative regulation of NOTCH4 signaling.R-HSA-9604323	0.0293301	-0.27363	0.0073476	0.0073476	0.0073476	0.0073476	0.183654	0.0073476	0.0073476	0.0073476	0.0073476	0.0073476	0.0073476	0.0073476	0.0073476	0.0073476	0.0073476	-0.201253	-0.353696	-0.289306	-0.315202	-0.168959	0.0598826	-0.168959	-0.168959	-0.0421652	-0.233348	-0.25533	-0.205818	-0.205818	-0.0922132	-0.326165	-0.062322	-0.393978	-0.116878	-0.0943324	-0.0821742	0.0283178	-0.0384133	-0.0407124	-0.122186	-0.159514	-0.19078	-0.136513	-0.267864	-0.0785671	-0.0361124	-0.0627655
	PI3K Cascade.R-HSA-109704	-0.0686356	-0.0877441	0.275209	0.194473	-0.0478981	0.135944	-0.0478981	-0.0478981	-0.0478981	-0.0478981	-0.0478981	-0.0478981	-0.0478981	-0.0478206	-0.0478026	-0.0478981	-0.0477852	-0.0624735	-0.110735	-0.0766736	-0.0764471	0.0838092	-0.354898	-0.240621	-0.136721	-0.231155	-0.127086	-0.127386	-0.225382	-0.280913	-0.0508897	-0.0665419	-0.104129	-0.117596	-0.188342	-0.244126	-0.205299	-0.0559029	-0.121686	-0.142944	-0.278623	-0.239798	-0.0883047	-0.186171	-0.204058	-0.187602	-0.180337	-0.61004
	AKT phosphorylates targets in the nucleus.R-HSA-198693	-0.11096	-0.170283	-0.0839487	-0.0822363	-0.0839487	-0.0839487	-0.0809156	-0.0839487	-0.0839487	-0.0839487	-0.0802111	-0.0805239	-0.0822363	0.268122	-0.0799507	-0.0839487	-0.0809156	-0.406562	-0.199241	-0.334709	-0.0973435	-0.0707615	0.0571701	-0.046387	-0.355357	0.0909364	-0.205495	-0.490412	-0.411646	-0.412902	0.0231409	0.282095	-0.0995003	-0.0322609	0.0616438	0.0776626	0.0988961	-0.0394139	-0.0770559	-0.277739	-0.219004	-0.36847	-0.104177	-0.451227	0.135885	-0.098277	0.179503	0.126516
	PDE3B signalling.R-HSA-165160	-0.615998	-1.02019	1.24744	1.04469	-0.893929	0.576812	-0.893929	-0.893929	-0.893929	-0.893929	-0.893929	-0.893929	-0.893929	-0.893929	-0.893929	-0.893929	-0.893929	-0.62596	-0.952097	-0.799329	-0.749527	0.485086	-2.83255	-2.11036	-1.28002	-1.87594	-1.08387	-1.0456	-2.36467	-2.36467	-0.512367	-0.649973	-1.09669	-0.933717	-1.69382	-2.02456	-1.45043	-0.580187	-1.09144	-0.9733	-2.33133	-1.88167	-0.813763	-1.40336	-1.858	-1.74564	-1.72427	-4.75306
	PKB-mediated events.R-HSA-109703	-0.615998	-1.02019	1.24744	1.04469	-0.893929	0.576812	-0.893929	-0.893929	-0.893929	-0.893929	-0.893929	-0.893929	-0.893929	-0.893929	-0.893929	-0.893929	-0.893929	-0.62596	-0.952097	-0.799329	-0.749527	0.485086	-2.83255	-2.11036	-1.28002	-1.87594	-1.08387	-1.0456	-2.36467	-2.36467	-0.512367	-0.649973	-1.09669	-0.933717	-1.69382	-2.02456	-1.45043	-0.580187	-1.09144	-0.9733	-2.33133	-1.88167	-0.813763	-1.40336	-1.858	-1.74564	-1.72427	-4.75306
[truncated: 15 more columns]
